# Supplementary material for: A method for estimating energy parameters of RNAs by differentiating base-pairing probabilities
Source: NAR Genom Bioinform. 2025 Dec 8;7(4):lqaf171. doi: 10.1093/nargab/lqaf171 (PMC12684387; doi:10.1093/nargab/lqaf171)
Supplement: lqaf171_Supplemental_Files [file lqaf171_supplemental_files.zip]

Archive with 2 entries (2 files):
- energyparam_diff_paper_supply_E_revise1.docx
- Supplementary_data.xlsx
