# Supplementary material for: A method for estimating energy parameters of RNAs by differentiating base-pairing probabilities
Source: NAR Genom Bioinform. 2025 Dec 8;7(4):lqaf171. doi: 10.1093/nargab/lqaf171 (PMC12684387; doi:10.1093/nargab/lqaf171)
Supplement: lqaf171_Supplemental_Files [file lqaf171_supplemental_files.zip › Supplementary_data.xlsx]

## Sheet: stem loop135 sequences
>CAGCCAUGCG6CCUGUCGUCGCUGGAUCUUGACGACAGGUGUGCCGUCUU
CAGCCAUGCGMCCUGUCGUCGCUGGAUCUUGACGACAGGUGUGCCGUCUU
>CGGCUUGUAAA6CUAGGCAGUUCGUUGCUGCUGCCUAGUUUAUCUGUAUG
CGGCUUGUAAAMCUAGGCAGUUCGUUGCUGCUGCCUAGUUUAUCUGUAUG
>UUGGACAAUAUC6CGCCCUAGGGUGACUUCUAGGGCGUGAUUAUUCUUAU
UUGGACAAUAUCMCGCCCUAGGGUGACUUCUAGGGCGUGAUUAUUCUUAU
>GGCCUCCCUUAAA6CUGAAGAUAAUUUCUCCUUCAGUUUUUGCUUGCAAG
GGCCUCCCUUAAAMCUGAAGAUAAUUUCUCCUUCAGUUUUUGCUUGCAAG
>UUAGGGCUGCAUCA6CUCCACGAGGUUACAUGGAGUUGAUCCGUAAAGCU
UUAGGGCUGCAUCAMCUCCACGAGGUUACAUGGAGUUGAUCCGUAAAGCU
>AUCCCUUGGGAACAG6CUAGUUACAGCUUACUAGUCUGUUCACCGGUUGU
AUCCCUUGGGAACAGMCUAGUUACAGCUUACUAGUCUGUUCACCGGUUGU
>CGGUCGUCGACCGGUC6CAGCUGCUGGUAUCUGUGACCGGCAUACGUAGA
CGGUCGUCGACCGGUCMCAGCUGCUGGUAUCUGUGACCGGCAUACGUAGA
>GUCAUGCGGUGUCUUCG6CACAAGUCAUUUUGUCGAAGACAGCUGUGUUC
GUCAUGCGGUGUCUUCGMCACAAGUCAUUUUGUCGAAGACAGCUGUGUUC
>CAGUCCGCGUUUUUGAAC6CCACUGGCGGCGUGUUCAAAAAGUUCCGAUA
CAGUCCGCGUUUUUGAACMCCACUGGCGGCGUGUUCAAAAAGUUCCGAUA
>GGGAUGGGUAUCCAGAACCUUGGCGAUCUGAGGUUCUGG6GAGGUUGCAU
GGGAUGGGUAUCCAGAACCUUGGCGAUCUGAGGUUCUGGMGAGGUUGCAU
>GACCUUACCCAUCCGCACUUUGACGCUAGCAAGUGCGG6UCCUACAGAGG
GACCUUACCCAUCCGCACUUUGACGCUAGCAAGUGCGGMUCCUACAGAGG
>AAGUUUGAUAAGUCCCGCCGAAUCUUUAAGCGGCGGG6CUGGAGUAGGAC
AAGUUUGAUAAGUCCCGCCGAAUCUUUAAGCGGCGGGMCUGGAGUAGGAC
>AAUAAUCUUUCUAUCUGGACUGCAUUGAACGUCCAG6UAGCCACCGUUGU
AAUAAUCUUUCUAUCUGGACUGCAUUGAACGUCCAGMUAGCCACCGUUGU
>AGAGCAUUUCUCAUUCGCUCCUCCCAGGUGGAGCG6AUGAACCCCCGGUU
AGAGCAUUUCUCAUUCGCUCCUCCCAGGUGGAGCGMAUGAACCCCCGGUU
>AUCUGCCAUCUCACGUCAGUGUUCCGACGGACUG6CGUGACGGGAUUAAC
AUCUGCCAUCUCACGUCAGUGUUCCGACGGACUGMCGUGACGGGAUUAAC
>AACGUUAAUUUUUAGCUCUGGGGCUCUCCACAG6GCUAAAAUAAGAAUCU
AACGUUAAUUUUUAGCUCUGGGGCUCUCCACAGMGCUAAAAUAAGAAUCU
>AUUGUCUGUUCUAGGCGUCAACGGCUCUAGUG6CGCCUAGCAUUAGAUCG
AUUGUCUGUUCUAGGCGUCAACGGCUCUAGUGMCGCCUAGCAUUAGAUCG
>AACCGCCAAUCUAAGUGCUCUAUAUCGCUGG6GCACUUAGGGUAGCUACU
AACCGCCAAUCUAAGUGCUCUAUAUCGCUGGMGCACUUAGGGUAGCUACU
>GAAGACAUUU6GCGUACUGAUUGUGACGCCUCAGUACGCUCUAAAAACAG
GAAGACAUUUMGCGUACUGAUUGUGACGCCUCAGUACGCUCUAAAAACAG
>CACCCACCUUG6GCAAAUCAAAGAAACGAAUGAUUUGCUCCUCUUUAGGC
CACCCACCUUGMGCAAAUCAAAGAAACGAAUGAUUUGCUCCUCUUUAGGC
>GUCUUCAAACAC6GGACAAGGUGUCAUGUCCUUGUCCUGUAACUUGCCCG
GUCUUCAAACACMGGACAAGGUGUCAUGUCCUUGUCCUGUAACUUGCCCG
>GCAGCAGCCAACA6GUCGACCUUACGAGGCGUCGACUUGUGCGCAAACGC
GCAGCAGCCAACAMGUCGACCUUACGAGGCGUCGACUUGUGCGCAAACGC
>UGGACCACCGUAAA6GAAGGUAAAAAAGAACCUUCUUUUAGUCCACAACA
UGGACCACCGUAAAMGAAGGUAAAAAAGAACCUUCUUUUAGUCCACAACA
>GGCGGUCCUACAUUU6GUUAGAUCAACACAUAACUAAAUGUGGGCCGUUA
GGCGGUCCUACAUUUMGUUAGAUCAACACAUAACUAAAUGUGGGCCGUUA
>AGGCCUGCCCCAGCAA6GGCACCGUAGAUCGCCUUUGCUGCGACUGUUGG
AGGCCUGCCCCAGCAAMGGCACCGUAGAUCGCCUUUGCUGCGACUGUUGG
>ACCCCAUUACUUUCUGG6GUACUAGUUCGGACUCCAGAAAGUGAGGGUUG
ACCCCAUUACUUUCUGGMGUACUAGUUCGGACUCCAGAAAGUGAGGGUUG
>CAUAGGAUUAGUUCAAAA6GAGGCCAGGUCCUUUUUGAACAUCACGAAGA
CAUAGGAUUAGUUCAAAAMGAGGCCAGGUCCUUUUUGAACAUCACGAAGA
>UUGAAGGCGAUGUGGAAAAAGAUACCUAGAUUUUUCCAC6AGUAGACACG
UUGAAGGCGAUGUGGAAAAAGAUACCUAGAUUUUUCCACMAGUAGACACG
>CCUAGGAUAUUUGACACGCUGCAUGACUCCAGCGUGUC6ACGCAAACGGC
CCUAGGAUAUUUGACACGCUGCAUGACUCCAGCGUGUCMACGCAAACGGC
>GGAGUUCCUUUUUGGUCACUAUAUUCUGACAGUGACC6AAGGAAACACGU
GGAGUUCCUUUUUGGUCACUAUAUUCUGACAGUGACCMAAGGAAACACGU
>CAGUGGACGUAACUGAUUCGUGGAGUGCUUCGAAUC6GUUGAACUAAUUA
CAGUGGACGUAACUGAUUCGUGGAGUGCUUCGAAUCMGUUGAACUAAUUA
>GACUCCCAAUAUCAUGUGAGGGAAGACCACCUCAC6UGAUUUAACAUCAU
GACUCCCAAUAUCAUGUGAGGGAAGACCACCUCACMUGAUUUAACAUCAU
>CCAUGUCAGAGGACUUGUUAUUAACCGCGAUAAC6AGUCCUACAAAUAUU
CCAUGUCAGAGGACUUGUUAUUAACCGCGAUAACMAGUCCUACAAAUAUU
>ACAUCGUGAAGGCUGGUGUAAACUACCUUAUAC6CCAGCCGACUCGACGA
ACAUCGUGAAGGCUGGUGUAAACUACCUUAUACMCCAGCCGACUCGACGA
>GCGGUACAGUUCCUGGAUGCCAUUCCAUAUGC6UCCAGGAAUCACCAGCA
GCGGUACAGUUCCUGGAUGCCAUUCCAUAUGCMUCCAGGAAUCACCAGCA
>CGGUGCGACUGUUUAACAUGGUCGUAGCAAC6UGUUAAACCAUCCGUGAU
CGGUGCGACUGUUUAACAUGGUCGUAGCAACMUGUUAAACCAUCCGUGAU
>UACCAUAGUG6UUAUUGCCUCAAGAGUGUAAGGCAAUAAUCGACUUCACA
UACCAUAGUGMUUAUUGCCUCAAGAGUGUAAGGCAAUAAUCGACUUCACA
>AGAGCCCCUAU6UUUCACCCUCAAUGUGGCGGGUGAAAUAUGGCUACAGA
AGAGCCCCUAUMUUUCACCCUCAAUGUGGCGGGUGAAAUAUGGCUACAGA
>CACGUUACGCGC6UUCCGAAAAAGGUAAACUUCGGAAUGCCCAAGACGCU
CACGUUACGCGCMUUCCGAAAAAGGUAAACUUCGGAAUGCCCAAGACGCU
>UACACAGCGCUAG6UCAGUUCUACACGGGAAACUGAUCUACCGAUUCUCU
UACACAGCGCUAGMUCAGUUCUACACGGGAAACUGAUCUACCGAUUCUCU
>UGACAAGACCUAAC6UACCCUCAGUCAGACGGGUAUGUUACUCAGCACUC
UGACAAGACCUAACMUACCCUCAGUCAGACGGGUAUGUUACUCAGCACUC
>GGACCCCUGUUCGCA6UGAUCUUGGAAUACAUCAUUGCGAUCUCAUGCUU
GGACCCCUGUUCGCAMUGAUCUUGGAAUACAUCAUUGCGAUCUCAUGCUU
>CCAGAUUAGGAAUAGG6UGCAGCAUUGGUUGCAUCCUAUUCUCCGCGAAU
CCAGAUUAGGAAUAGGMUGCAGCAUUGGUUGCAUCCUAUUCUCCGCGAAU
>AUCUCGAGGAUACGGCU6UGGCUACUCAGACAUAGCCGUAUAUGUUGCGU
AUCUCGAGGAUACGGCUMUGGCUACUCAGACAUAGCCGUAUAUGUUGCGU
>UCCUGUUUCUUCCGAUGA6UUGCCCGUCAUAUUCAUCGGAGUACCUACCU
UCCUGUUUCUUCCGAUGAMUUGCCCGUCAUAUUCAUCGGAGUACCUACCU
>UAUUAAGAGG6AGACGCCGUCGGCUGCCCUACGGCGUCUUUAUGAUCUUC
UAUUAAGAGGMAGACGCCGUCGGCUGCCCUACGGCGUCUUUAUGAUCUUC
>UAAUUAAUUUA6ACACUUGUUUCUGAGACUACAAGUGUUUAUAUGUGUAU
UAAUUAAUUUAMACACUUGUUUCUGAGACUACAAGUGUUUAUAUGUGUAU
>AUGUGGACGUGC6AGCCCCACAGACUAUUUUGGGGCUUGCUGAGAUGAGA
AUGUGGACGUGCMAGCCCCACAGACUAUUUUGGGGCUUGCUGAGAUGAGA
>GAAUUGUCCAAGC6ACAGGUAUGUAUCUCGACCUGUUGCUGCAUCAGCCU
GAAUUGUCCAAGCMACAGGUAUGUAUCUCGACCUGUUGCUGCAUCAGCCU
>CGUAACUUAAGUAU6AUUAAGCUGAUUAAGUUAAUUAUACGCUCAGAAGA
CGUAACUUAAGUAUMAUUAAGCUGAUUAAGUUAAUUAUACGCUCAGAAGA
>UGGCUUUAUUAAGUC6AGGGAGUCGGAUGUCCCUUGACUUAUUAUUGUGA
UGGCUUUAUUAAGUCMAGGGAGUCGGAUGUCCCUUGACUUAUUAUUGUGA
>GUAGGAGUUCCCCCGC6AUGGGACGUUCAACAUUGCGGGGUUAGUGGGGA
GUAGGAGUUCCCCCGCMAUGGGACGUUCAACAUUGCGGGGUUAGUGGGGA
>AAUCGUAUUAAGUCCAA6AUGGGUUUCCCCAUUUUGGACUUCUUUAGAAU
AAUCGUAUUAAGUCCAAMAUGGGUUUCCCCAUUUUGGACUUCUUUAGAAU
>CCUAAGGACCACGCGAAA6AUGGGAAGAAAUUUUUCGCGUUAUACAGCCU
CCUAAGGACCACGCGAAAMAUGGGAAGAAAUUUUUCGCGUUAUACAGCCU
>UGGUGGUUUUUUCUAAAAUCUGGGAGAGCUGAUUUUAGA6AAGCUUCGAU
UGGUGGUUUUUUCUAAAAUCUGGGAGAGCUGAUUUUAGAMAAGCUUCGAU
>GUCUAUGGACGUUGCAGAGACAUCUCAACAUCUCUGCA6CAUGGAUAAUU
GUCUAUGGACGUUGCAGAGACAUCUCAACAUCUCUGCAMCAUGGAUAAUU
>UUCGUAGAUGGUUUAUGAUGAUCGUCCGUACAUCAUA6ACUGUGAACCGG
UUCGUAGAUGGUUUAUGAUGAUCGUCCGUACAUCAUAMACUGUGAACCGG
>UCCUGAAAACGCUUUCCGAUACUGCCGUUUAUCGGA6AGCGAACAGCUGC
UCCUGAAAACGCUUUCCGAUACUGCCGUUUAUCGGAMAGCGAACAGCUGC
>UGCGGCAGGACCUAUUUCUGUUGCGGGGCACAGAA6UAGGUUAAGCAUGG
UGCGGCAGGACCUAUUUCUGUUGCGGGGCACAGAAMUAGGUUAAGCAUGG
>UACCGGUUUGCCACGUUGCUCUCCCAAUCCAGCA6CGUGGAGCCGAGCAU
UACCGGUUUGCCACGUUGCUCUCCCAAUCCAGCAMCGUGGAGCCGAGCAU
>UGAUUAUAGCUCAUGAUUCCACGUCACAUUGGA6UCAUGAACUACGUACU
UGAUUAUAGCUCAUGAUUCCACGUCACAUUGGAMUCAUGAACUACGUACU
>UCUACAACCCGUCAAUAUUUUUCAAACAGGAA6UAUUGACUCACGUGAGU
UCUACAACCCGUCAAUAUUUUUCAAACAGGAAMUAUUGACUCACGUGAGU
>AUUUUGUCAUGGGGUCGUUUAUCGAGGAUAA6ACGACCCCCCUUCUGAAU
AUUUUGUCAUGGGGUCGUUUAUCGAGGAUAAMACGACCCCCCUUCUGAAU
>CCGGAAGUUUUACACAAGGGUCCUGUCUGUCCCUUGUGU6UCUGAACCAU
CCGGAAGUUUUACACAAGGGUCCUGUCUGUCCCUUGUGUMUCUGAACCAU
>AGACAUCUUCAUAACCGAGGUUAGAGCGAUCCUCGGUU6UAUGCGUACAG
AGACAUCUUCAUAACCGAGGUUAGAGCGAUCCUCGGUUMUAUGCGUACAG
>UAGGUUGACGUGUACCAUCACCGAUCUUCCUGAUGGU6CAUCUUGCGCUG
UAGGUUGACGUGUACCAUCACCGAUCUUCCUGAUGGUMCAUCUUGCGCUG
>AAUGUCGUCAUUGUAAAUGUCCUGCAGAGCACAUUU6CAAAAACAUUGUC
AAUGUCGUCAUUGUAAAUGUCCUGCAGAGCACAUUUMCAAAAACAUUGUC
>CUGGCCCACCUCCCUACGCUAGGGGUAUCUAGCGU6GGGAGUCGCUAUAC
CUGGCCCACCUCCCUACGCUAGGGGUAUCUAGCGUMGGGAGUCGCUAUAC
>UACUCAUACCGUGCGUAUCGUAUAAUCCCCCGAU6CGCACGUAAUCAUCA
UACUCAUACCGUGCGUAUCGUAUAAUCCCCCGAUMCGCACGUAAUCAUCA
>AAUAAUGUACCCAACUUACCACGGGGCUAGGGU6AGUUGGAGCGAAAGUA
AAUAAUGUACCCAACUUACCACGGGGCUAGGGUMAGUUGGAGCGAAAGUA
>GACUACAUCGCAGAGUAUAAGACUUCAGGGUU6UACUCUGGUAGACUUAC
GACUACAUCGCAGAGUAUAAGACUUCAGGGUUMUACUCUGGUAGACUUAC
>UUCAAGGUCCCAAACCGGUAACAGUGUCCUU6CCGGUUUGAUUGCCAUCU
UUCAAGGUCCCAAACCGGUAACAGUGUCCUUMCCGGUUUGAUUGCCAUCU
>UGUGUGCUCU6UCGUCUGACUCCGUAUACAGUCAGACGGUCGAUCCCAGU
UGUGUGCUCUMUCGUCUGACUCCGUAUACAGUCAGACGGUCGAUCCCAGU
>ACCCGUCUCUG6UGCCUCCUCUGACUAAACAGGAGGCGUCCCAGGCGCGU
ACCCGUCUCUGMUGCCUCCUCUGACUAAACAGGAGGCGUCCCAGGCGCGU
>AUGUAUUUGGUC6UUCGUGUUAAUGUAUUCACACGAGUGAUGAGGGUUAU
AUGUAUUUGGUCMUUCGUGUUAAUGUAUUCACACGAGUGAUGAGGGUUAU
>GACGAUUCACUGG6UACGCACCUCAUACGCUGCGUGUCCAUCGCUGUAUC
GACGAUUCACUGGMUACGCACCUCAUACGCUGCGUGUCCAUCGCUGUAUC
>GCGGGCCAGUUCAU6UACCAUCAAUACUCAUGGUGUAUGAUGCUAUGUAA
GCGGGCCAGUUCAUMUACCAUCAAUACUCAUGGUGUAUGAUGCUAUGUAA
>GUACAUGUUUGACUA6UCUUAUCGGAGUACAAGGUUAGUCACAAAGGAGC
GUACAUGUUUGACUAMUCUUAUCGGAGUACAAGGUUAGUCACAAAGGAGC
>UCCGCUCACAGUUGUG6UGCAUUUCCGGAAGCGUCACAACUAGUGCGGUU
UCCGCUCACAGUUGUGMUGCAUUUCCGGAAGCGUCACAACUAGUGCGGUU
>UUGAUCCACGGCGAGGU6UAAUAAGUCCAAUGUACCUCGCCAACCCCCCG
UUGAUCCACGGCGAGGUMUAAUAAGUCCAAUGUACCUCGCCAACCCCCCG
>UUCGCUGUGUUGUAAUGG6UGAUCUGGUCUGUCCAUUACAUCAUAAUGAA
UUCGCUGUGUUGUAAUGGMUGAUCUGGUCUGUCCAUUACAUCAUAAUGAA
>AUUCGACAGU6UACAGCAUACCCUCGCCCCUAUGCUGU6UUGGUCCUUGC
AUUCGACAGUMUACAGCAUACCCUCGCCCCUAUGCUGUMUUGGUCCUUGC
>CUCGUCGAGAG6UAUGUCUGAGUCCCACGCCAGACAU6UCCCAGGAAUGA
CUCGUCGAGAGMUAUGUCUGAGUCCCACGCCAGACAUMUCCCAGGAAUGA
>ACCCAUGUAUGA6UCAACUGCGUGAGAACGCAGUUG6UUCGCCCUGUAGU
ACCCAUGUAUGAMUCAACUGCGUGAGAACGCAGUUGMUUCGCCCUGUAGU
>AAGGGGGGACAAU6UCACACAUACAGACUGGUGUG6UAUUUUGACCCCCA
AAGGGGGGACAAUMUCACACAUACAGACUGGUGUGMUAUUUUGACCCCCA
>UUAGAACGUAUGAA6UAAUCCGGCUAAACAGAUU6UUUCAAUCCAAAUGG
UUAGAACGUAUGAAMUAAUCCGGCUAAACAGAUUMUUUCAAUCCAAAUGG
>CAAUAAAGACUUGAG6UGCCAACAUGAUUAGGC6UCUCAACCCAAGUUUG
CAAUAAAGACUUGAGMUGCCAACAUGAUUAGGCMUCUCAACCCAAGUUUG
>UUGAGCGCUAGGUAUG6UUGAUGGAGAAGUCA6UCAUACCAGGAGACAAC
UUGAGCGCUAGGUAUGMUUGAUGGAGAAGUCAMUCAUACCAGGAGACAAC
>GCACGGCGGAGGUUCCU6UCCGGAUCCAGGG6UAGGAACCCAACGUACAU
GCACGGCGGAGGUUCCUMUCCGGAUCCAGGGMUAGGAACCCAACGUACAU
>GAAGGAAGAACUGCGGGA6UAGAGAACAGU6UUCCCGCAGUUGCCGGCAC
GAAGGAAGAACUGCGGGAMUAGAGAACAGUMUUCCCGCAGUUGCCGGCAC
>ACUAACGCGUUGUCUUCAGAUGCCCGACGAUCUGAAGAU6GAGGAUGACG
ACUAACGCGUUGUCUUCAGAUGCCCGACGAUCUGAAGAUMGAGGAUGACG
>GGAUCCAAUGGUGCCACGCGGCGACUUCCUCGCGUGGU6CGGACAGCUAA
GGAUCCAAUGGUGCCACGCGGCGACUUCCUCGCGUGGUMCGGACAGCUAA
>UUACAGGAAAUCUGAUACUUAGAGCCCGAGAAGUAUU6GACGGAUCGUGG
UUACAGGAAAUCUGAUACUUAGAGCCCGAGAAGUAUUMGACGGAUCGUGG
>CAACGUCCUGCUUUGCGUAUAUGAUUGCCUAUACGU6AAGAUUUGCUGGG
CAACGUCCUGCUUUGCGUAUAUGAUUGCCUAUACGUMAAGAUUUGCUGGG
>CACUACCAAUACACUGGACAGUGGAGCGAGUGUCU6GUGUGAGUCUCUAC
CACUACCAAUACACUGGACAGUGGAGCGAGUGUCUMGUGUGAGUCUCUAC
>UUGCACUAGCUAAUGUGAGAAUUUAUUGGGUCUU6CAUUACCAAGCCUUA
UUGCACUAGCUAAUGUGAGAAUUUAUUGGGUCUUMCAUUACCAAGCCUUA
>CGGGAGAGAGACGGUUUGGGUGAAGGGUUACCU6AACCGUGAAGCUAUUA
CGGGAGAGAGACGGUUUGGGUGAAGGGUUACCUMAACCGUGAAGCUAUUA
>UUAACGGUCUCCUGAACUGGUUAGCGAGCUCU6GUUCAGGGUCUCAAUGA
UUAACGGUCUCCUGAACUGGUUAGCGAGCUCUMGUUCAGGGUCUCAAUGA
>GAUCUCUGGCAACGCACAUGGCACCUAUGAU6UGUGCGUUGUGCAGUUCA
GAUCUCUGGCAACGCACAUGGCACCUAUGAUMUGUGCGUUGUGCAGUUCA
>CUUAGAAGCCUUCGGUCUUCGCGCGACCUUGAAGACCGG6CGGUGUAAGU
CUUAGAAGCCUUCGGUCUUCGCGCGACCUUGAAGACCGGMCGGUGUAAGU
>GAGUGCGGUUUUUAUCAUUACUCGGUGCAUUAAUGAUG6AAUUGCGAAAG
GAGUGCGGUUUUUAUCAUUACUCGGUGCAUUAAUGAUGMAAUUGCGAAAG
>GCGAAACAAGAUUUAGAUGAUGUCACUUCCUCAUCUG6AUCAGAUCCUUC
GCGAAACAAGAUUUAGAUGAUGUCACUUCCUCAUCUGMAUCAGAUCCUUC
>GCUCUCGACACAAUUGUCCACAAUUAUAUAUGGACG6UUGAAACGUGUUA
GCUCUCGACACAAUUGUCCACAAUUAUAUAUGGACGMUUGAAACGUGUUA
>AAUUUAAACUAAUCUUGUGGAAGUGUCUAGCCACG6GAUUCGAAAUUGGU
AAUUUAAACUAAUCUUGUGGAAGUGUCUAGCCACGMGAUUCGAAAUUGGU
>CCGGCGGGAGUGGGAUUGAGAAUGCGAUGACUCG6UCCCAGCGUUCGAUC
CCGGCGGGAGUGGGAUUGAGAAUGCGAUGACUCGMUCCCAGCGUUCGAUC
>CUAACCUUGUGAUACCUUUUGAACCGUCAAAAG6GGUAUCUGAGCCCCAA
CUAACCUUGUGAUACCUUUUGAACCGUCAAAAGMGGUAUCUGAGCCCCAA
>UAAGAGAGACGCCCUCCUUUGUAGGUAAGAAG6GGAGGGCACCCCUGUCA
UAAGAGAGACGCCCUCCUUUGUAGGUAAGAAGMGGAGGGCACCCCUGUCA
>UACAGUGGGGCUCUCAAAUUUGUCGGUCAUG6UUUGAGAGAGGACUUUAA
UACAGUGGGGCUCUCAAAUUUGUCGGUCAUGMUUUGAGAGAGGACUUUAA
>CUCCUCAUGA66CUACAGUCGUUUCAGGUCGACUGUAGUUUGGAGAACUC
CUCCUCAUGAMMCUACAGUCGUUUCAGGUCGACUGUAGUUUGGAGAACUC
>AUACAAGUAUG66CGGGUCUGUUGCGGCGAAGACCCGUUCAUCCCACGUC
AUACAAGUAUGMMCGGGUCUGUUGCGGCGAAGACCCGUUCAUCCCACGUC
>GUUAGAAGGAGG66AUAAGAGUCUCGUAGGUCUUAUUUCCUGAAUCGGCC
GUUAGAAGGAGGMMAUAAGAGUCUCGUAGGUCUUAUUUCCUGAAUCGGCC
>CUUAGUACGGGAA66AAUUGGCACGGAUAUCAAUUUUUUCGUGGCACACU
CUUAGUACGGGAAMMAAUUGGCACGGAUAUCAAUUUUUUCGUGGCACACU
>CGGGUGACUCCGGC66GGUUGUGGUCAGGAAACCUUGCCGACGACCUAUC
CGGGUGACUCCGGCMMGGUUGUGGUCAGGAAACCUUGCCGACGACCUAUC
>AUUGUUCGUGAGACG66CUGCUGAGGUCCACAGUUCGUCUCACCUGAGCG
AUUGUUCGUGAGACGMMCUGCUGAGGUCCACAGUUCGUCUCACCUGAGCG
>AGUCCCAACCAACCUU66CCGCUAAAUUCCGGUUAAGGUUUGCGCUCGUC
AGUCCCAACCAACCUUMMCCGCUAAAUUCCGGUUAAGGUUUGCGCUCGUC
>AAAUCGAAUUAUCGUCG66UGGUUCGGGCCAUUCGACGAUUUACUAGUGA
AAAUCGAAUUAUCGUCGMMUGGUUCGGGCCAUUCGACGAUUUACUAGUGA
>GCUUAUGACUCCACUUAA66GUUGUGAUGGUUUUAAGUGGGCCCGGUUUU
GCUUAUGACUCCACUUAAMMGUUGUGAUGGUUUUAAGUGGGCCCGGUUUU
>GUCCGCCCAC6GGCUACAGUACUUGUAAAGACUGUAGCUUUUAGUCACAC
GUCCGCCCACMGGCUACAGUACUUGUAAAGACUGUAGCUUUUAGUCACAC
>GCCGAAUUGUA6GUUGGGAUAUCGGAAAUAAUCCCAAUUUCAACCGGGAU
GCCGAAUUGUAMGUUGGGAUAUCGGAAAUAAUCCCAAUUUCAACCGGGAU
>CCAUGGACGUAU6GUAGCCUUACAGCGAUGAGGCUAUUAUUGGCGUGUGA
CCAUGGACGUAUMGUAGCCUUACAGCGAUGAGGCUAUUAUUGGCGUGUGA
>UUCCACCAUCGUG6GACAUCAUUAUGAUCUGAUGUUUCACUGGUGCCUAG
UUCCACCAUCGUGMGACAUCAUUAUGAUCUGAUGUUUCACUGGUGCCUAG
>GAACGUAUCUGAGC6GGGGAAGACGGCCCCUCCCUUGCUCGCUAAGAAGC
GAACGUAUCUGAGCMGGGGAAGACGGCCCCUCCCUUGCUCGCUAAGAAGC
>UGAUCACGGUGCUCU6GCUUCUUGAUCGCUAAGUUAGAGCGUUUACUUGA
UGAUCACGGUGCUCUMGCUUCUUGAUCGCUAAGUUAGAGCGUUUACUUGA
>GUAAUAGUGGUGCUGC6GUUGAGAUCUCGCAAUUGCAGCAGCUAUUUUAA
GUAAUAGUGGUGCUGCMGUUGAGAUCUCGCAAUUGCAGCAGCUAUUUUAA
>ACCCGACAACACCGAUA6GGUUAUACGAAACUUUAUCGGUCCCAGGCCGU
ACCCGACAACACCGAUAMGGUUAUACGAAACUUUAUCGGUCCCAGGCCGU
>AAAUCACACGGAUUUGGG6GCGUUAGCGACUUCCCAAAUCCGAAUUGGGA
AAAUCACACGGAUUUGGGMGCGUUAGCGACUUCCCAAAUCCGAAUUGGGA
>GCAACCUGCAU6UCGCUACACGGGUUCAGCUGUAGCGAU6ACAAGCCAAG
GCAACCUGCAUMUCGCUACACGGGUUCAGCUGUAGCGAUMACAAGCCAAG
>ACCAAUGUUCUU6UGCUCGGGGCUCACUAUCCGAGCAU6AUGUAAAGCUU
ACCAAUGUUCUUMUGCUCGGGGCUCACUAUCCGAGCAUMAUGUAAAGCUU
>CCAUAGUGUGCGU6CUCUUUUGAAAGCGAGAAAGAGU6CGUCUGCUUGCU
CCAUAGUGUGCGUMCUCUUUUGAAAGCGAGAAAGAGUMCGUCUGCUUGCU
>UCAGCCAGGCUCUU6CUUCAUAGGUUGACAUGAAGU6AGAAAGAGUGGCC
UCAGCCAGGCUCUUMCUUCAUAGGUUGACAUGAAGUMAGAAAGAGUGGCC
>UUACGGGGCGCCCCU6CCAGGUUAUAGGGACUGGU6GGGGCCUAAAAGCC
UUACGGGGCGCCCCUMCCAGGUUAUAGGGACUGGUMGGGGCCUAAAAGCC
>ACGAUUGCCACAUUAU6UCCACAUUUAAUGGGAU6UAAUGCAAGGCGCUG
ACGAUUGCCACAUUAUMUCCACAUUUAAUGGGAUMUAAUGCAAGGCGCUG
>GACUACUGGUAAGAGAU6ACAAAAGUAUGUGUU6UCUCUUGCGCAGCACU
GACUACUGGUAAGAGAUMACAAAAGUAUGUGUUMUCUCUUGCGCAGCACU
>CCAUGGGGGAGAUGGAGU6AAGUGGCUUGCUU6CUCCAUCGCAGCCUAAG
CCAUGGGGGAGAUGGAGUMAAGUGGCUUGCUUMCUCCAUCGCAGCCUAAG
>CCUUAUAGCCAUCCGGAUU6CAGGCAUCGCU6AUCCGGAUCUCCUCCGCU
CCUUAUAGCCAUCCGGAUUMCAGGCAUCGCUMAUCCGGAUCUCCUCCGCU

## Sheet: stem_loop1080 sequences
>CAGCCAUGCG6CCUGUCGUCGCUGGAUCUUGACGACAGGUGUGCCGUCUU
CAGCCAUGCGMCCUGUCGUCGCUGGAUCUUGACGACAGGUGUGCCGUCUU
>CGGCUUGUAA6CAUAGGCAGUUCGUUGCUGCUGCCUAUGUUAUCUGUAUG
CGGCUUGUAAMCAUAGGCAGUUCGUUGCUGCUGCCUAUGUUAUCUGUAUG
>UUGGACAAUA6CUCGCCCUAGGGUGACUUCUAGGGCGAGUUUAUUCUUAU
UUGGACAAUAMCUCGCCCUAGGGUGACUUCUAGGGCGAGUUUAUUCUUAU
>GGCCUCCCUU6CAAAUGAAGAUAAUUUCUCCUUCAUUUGUUGCUUGCAAG
GGCCUCCCUUMCAAAUGAAGAUAAUUUCUCCUUCAUUUGUUGCUUGCAAG
>UUAGGGCUGC6CAUCAUCCACGAGGUUACAUGGAUGAUGUCCGUAAAGCU
UUAGGGCUGCMCAUCAUCCACGAGGUUACAUGGAUGAUGUCCGUAAAGCU
>AUCCCUUGGG6CAACAGUAGUUACAGCUUACUACUGUUGUCACCGGUUGU
AUCCCUUGGGMCAACAGUAGUUACAGCUUACUACUGUUGUCACCGGUUGU
>CGGUCGUCGA6CCCGGUCAGCUGCUGGUAUCUGACCGGGUCAUACGUAGA
CGGUCGUCGAMCCCGGUCAGCUGCUGGUAUCUGACCGGGUCAUACGUAGA
>GUCAUGCGGU6CGUCUUCGACAAGUCAUUUUCGAAGACGUAGCUGUGUUC
GUCAUGCGGUMCGUCUUCGACAAGUCAUUUUCGAAGACGUAGCUGUGUUC
>CAGUCCGCGUU6CUUUGAACCACUGGCGGCGUUCAAAGUAAGUUCCGAUA
CAGUCCGCGUUMCUUUGAACCACUGGCGGCGUUCAAAGUAAGUUCCGAUA
>GGGAUGGGUAC6CAGAACCUUGGCGAUCUGAGGUUCUGUGGAGGUUGCAU
GGGAUGGGUACMCAGAACCUUGGCGAUCUGAGGUUCUGUGGAGGUUGCAU
>GACCUUACCCA6CCGCACUUUGACGCUAGCAAGUGCGGUUCCUACAGAGG
GACCUUACCCAMCCGCACUUUGACGCUAGCAAGUGCGGUUCCUACAGAGG
>AAGUUUGAUAA6CGCCGCCGAAUCUUUAAGCGGCGGCGUUGGAGUAGGAC
AAGUUUGAUAAMCGCCGCCGAAUCUUUAAGCGGCGGCGUUGGAGUAGGAC
>AAUAAUCUUUC6CUAUGGACUGCAUUGAACGUCCAUAGUGCCACCGUUGU
AAUAAUCUUUCMCUAUGGACUGCAUUGAACGUCCAUAGUGCCACCGUUGU
>AGAGCAUUUCU6CCAUGCUCCUCCCAGGUGGAGCAUGGUAACCCCCGGUU
AGAGCAUUUCUMCCAUGCUCCUCCCAGGUGGAGCAUGGUAACCCCCGGUU
>AUCUGCCAUCU6CCACGAGUGUUCCGACGGACUCGUGGUACGGGAUUAAC
AUCUGCCAUCUMCCACGAGUGUUCCGACGGACUCGUGGUACGGGAUUAAC
>AACGUUAAUUU6CUUAGCUGGGGCUCUCCACAGCUAAGUAAUAAGAAUCU
AACGUUAAUUUMCUUAGCUGGGGCUCUCCACAGCUAAGUAAUAAGAAUCU
>AUUGUCUGUUCU6CAGGCGAACGGCUCUAGUCGCCUGUAGCAUUAGAUCG
AUUGUCUGUUCUMCAGGCGAACGGCUCUAGUCGCCUGUAGCAUUAGAUCG
>AACCGCCAAUCU6CAAGUGCUAUAUCGCUGGCACUUGUAGGGUAGCUACU
AACCGCCAAUCUMCAAGUGCUAUAUCGCUGGCACUUGUAGGGUAGCUACU
>GAAGACAUUUCG6CUACUGAUUGUGACGCCUCAGUAGUCGCUAAAAACAG
GAAGACAUUUCGMCUACUGAUUGUGACGCCUCAGUAGUCGCUAAAAACAG
>CACCCACCUUGC6CAAAUCAAAGAAACGAAUGAUUUGUGCCUCUUUAGGC
CACCCACCUUGCMCAAAUCAAAGAAACGAAUGAUUUGUGCCUCUUUAGGC
>GUCUUCAAACAC6CGACAAGGUGUCAUGUCCUUGUCGUGUAACUUGCCCG
GUCUUCAAACACMCGACAAGGUGUCAUGUCCUUGUCGUGUAACUUGCCCG
>GCAGCAGCCAAC6CAUCGACCUUACGAGGCGUCGAUGUGUGCGCAAACGC
GCAGCAGCCAACMCAUCGACCUUACGAGGCGUCGAUGUGUGCGCAAACGC
>UGGACCACCGUA6CAAAAGGUAAAAAAGAACCUUUUGUUAGUCCACAACA
UGGACCACCGUAMCAAAAGGUAAAAAAGAACCUUUUGUUAGUCCACAACA
>GGCGGUCCUACA6CUUUUUAGAUCAACACAUAAAAAGUUGUGGGCCGUUA
GGCGGUCCUACAMCUUUUUAGAUCAACACAUAAAAAGUUGUGGGCCGUUA
>AGGCCUGCCCCAG6CCAAGCACCGUAGAUCGCUUGGUCUGCGACUGUUGG
AGGCCUGCCCCAGMCCAAGCACCGUAGAUCGCUUGGUCUGCGACUGUUGG
>ACCCCAUUACUUU6CCUGGUACUAGUUCGGACCAGGUAAAGUGAGGGUUG
ACCCCAUUACUUUMCCUGGUACUAGUUCGGACCAGGUAAAGUGAGGGUUG
>CAUAGGAUUAGUU6CCAAAAAGGCCAGGUCUUUUGGUAACAUCACGAAGA
CAUAGGAUUAGUUMCCAAAAAGGCCAGGUCUUUUGGUAACAUCACGAAGA
>UUGAAGGCGAUGG6CAAAAAGAUACCUAGAUUUUUGUCCAAGUAGACACG
UUGAAGGCGAUGGMCAAAAAGAUACCUAGAUUUUUGUCCAAGUAGACACG
>CCUAGGAUAUUAC6CACGCUGCAUGACUCCAGCGUGUGUACGCAAACGGC
CCUAGGAUAUUACMCACGCUGCAUGACUCCAGCGUGUGUACGCAAACGGC
>GGAGUUCCUUUUG6CUCACUAUAUUCUGACAGUGAGUCAAGGAAACACGU
GGAGUUCCUUUUGMCUCACUAUAUUCUGACAGUGAGUCAAGGAAACACGU
>CAGUGGACGUAAC6CAUUCGUGGAGUGCUUCGAAUGUGUUGAACUAAUUA
CAGUGGACGUAACMCAUUCGUGGAGUGCUUCGAAUGUGUUGAACUAAUUA
>GACUCCCAAUAUC6CAUGAGGGAAGACCACCUCAUGUGAUUUAACAUCAU
GACUCCCAAUAUCMCAUGAGGGAAGACCACCUCAUGUGAUUUAACAUCAU
>CCAUGUCAGAGGAC6CUUUAUUAACCGCGAUAAAGUGUCCUACAAAUAUU
CCAUGUCAGAGGACMCUUUAUUAACCGCGAUAAAGUGUCCUACAAAUAUU
>ACAUCGUGAAGGCU6CGGUAAACUACCUUAUACCGUAGCCGACUCGACGA
ACAUCGUGAAGGCUMCGGUAAACUACCUUAUACCGUAGCCGACUCGACGA
>GCGGUACAGUUCCU6CGGACCAUUCCAUAUGUCCGUAGGAAUCACCAGCA
GCGGUACAGUUCCUMCGGACCAUUCCAUAUGUCCGUAGGAAUCACCAGCA
>CGGUGCGACUGUUU6CAACAGUCGUAGCAAUGUUGUAAACCAUCCGUGAU
CGGUGCGACUGUUUMCAACAGUCGUAGCAAUGUUGUAAACCAUCCGUGAU
>UACCAUAGUGUAUU6CGCCUCAAGAGUGUAAGGCGUAAUACGACUUCACA
UACCAUAGUGUAUUMCGCCUCAAGAGUGUAAGGCGUAAUACGACUUCACA
>AGAGCCCCUAUUUC6CACCCUCAAUGUGGCGGGUGUGAAAUGGCUACAGA
AGAGCCCCUAUUUCMCACCCUCAAUGUGGCGGGUGUGAAAUGGCUACAGA
>CACGUUACGCGCUC6CCGAAAAAGGUAAACUUCGGUGAGCCCAAGACGCU
CACGUUACGCGCUCMCCGAAAAAGGUAAACUUCGGUGAGCCCAAGACGCU
>UACACAGCGCUAGC6CAGUUCUACACGGGAAACUGUGCUACCGAUUCUCU
UACACAGCGCUAGCMCAGUUCUACACGGGAAACUGUGCUACCGAUUCUCU
>UGACAAGACCUAACA6CCCCUCAGUCAGACGGGGUUGUUACUCAGCACUC
UGACAAGACCUAACAMCCCCUCAGUCAGACGGGGUUGUUACUCAGCACUC
>GGACCCCUGUUCGCA6CGAUCUUGGAAUACAUCGUUGCGAUCUCAUGCUU
GGACCCCUGUUCGCAMCGAUCUUGGAAUACAUCGUUGCGAUCUCAUGCUU
>CCAGAUUAGGAAUAG6CGGCAGCAUUGGUUGCCGUCUAUUCUCCGCGAAU
CCAGAUUAGGAAUAGMCGGCAGCAUUGGUUGCCGUCUAUUCUCCGCGAAU
>AUCUCGAGGAUACGG6CCUGGCUACUCAGACAGGUCCGUAUAUGUUGCGU
AUCUCGAGGAUACGGMCCUGGCUACUCAGACAGGUCCGUAUAUGUUGCGU
>UCCUGUUUCUUCCGA6CUGAUGCCCGUCAUUCAGUUCGGAGUACCUACCU
UCCUGUUUCUUCCGAMCUGAUGCCCGUCAUUCAGUUCGGAGUACCUACCU
>UAUUAAGAGGGACGC6CCGUCGGCUGCCCUACGGUGCGUCUAUGAUCUUC
UAUUAAGAGGGACGCMCCGUCGGCUGCCCUACGGUGCGUCUAUGAUCUUC
>UAAUUAAUUUACACU6CUGUUUCUGAGACUACAGUAGUGUAUAUGUGUAU
UAAUUAAUUUACACUMCUGUUUCUGAGACUACAGUAGUGUAUAUGUGUAU
>AUGUGGACGUGCGCC6CCCACAGACUAUUUUGGGUGGCGCUGAGAUGAGA
AUGUGGACGUGCGCCMCCCACAGACUAUUUUGGGUGGCGCUGAGAUGAGA
>GAAUUGUCCAAGCCAG6CGUAUGUAUCUCGACGUCUGGCUGCAUCAGCCU
GAAUUGUCCAAGCCAGMCGUAUGUAUCUCGACGUCUGGCUGCAUCAGCCU
>CGUAACUUAAGUAUUU6CAAGCUGAUUAAGUUGUAAAUACGCUCAGAAGA
CGUAACUUAAGUAUUUMCAAGCUGAUUAAGUUGUAAAUACGCUCAGAAGA
>UGGCUUUAUUAAGUCG6CGGAGUCGGAUGUCCGUCGACUUAUUAUUGUGA
UGGCUUUAUUAAGUCGMCGGAGUCGGAUGUCCGUCGACUUAUUAUUGUGA
>GUAGGAGUUCCCCCGC6CUGGGACGUUCAACAGUGCGGGGUUAGUGGGGA
GUAGGAGUUCCCCCGCMCUGGGACGUUCAACAGUGCGGGGUUAGUGGGGA
>AAUCGUAUUAAGUCCA6CAUGGGUUUCCCCAUGUUGGACUUCUUUAGAAU
AAUCGUAUUAAGUCCAMCAUGGGUUUCCCCAUGUUGGACUUCUUUAGAAU
>CCUAAGGACCACGCGA6CAAUGGGAAGAAAUUGUUCGCGUUAUACAGCCU
CCUAAGGACCACGCGAMCAAUGGGAAGAAAUUGUUCGCGUUAUACAGCCU
>UGGUGGUUUUCUAAAA6CUCUGGGAGAGCUGAGUUUUUAGAAGCUUCGAU
UGGUGGUUUUCUAAAAMCUCUGGGAGAGCUGAGUUUUUAGAAGCUUCGAU
>GUCUAUGGACGGCAGA6CGACAUCUCAACAUCGUUCUGCCAUGGAUAAUU
GUCUAUGGACGGCAGAMCGACAUCUCAACAUCGUUCUGCCAUGGAUAAUU
>UUCGUAGAUGGUAUGAU6CGAUCGUCCGUACGUAUCAUACUGUGAACCGG
UUCGUAGAUGGUAUGAUMCGAUCGUCCGUACGUAUCAUACUGUGAACCGG
>UCCUGAAAACGCUCCGA6CUACUGCCGUUUAGUUCGGAGCGAACAGCUGC
UCCUGAAAACGCUCCGAMCUACUGCCGUUUAGUUCGGAGCGAACAGCUGC
>UGCGGCAGGACCUAUCU6CGUUGCGGGGCACGUAGAUAGGUUAAGCAUGG
UGCGGCAGGACCUAUCUMCGUUGCGGGGCACGUAGAUAGGUUAAGCAUGG
>UACCGGUUUGCCACGGC6CUCUCCCAAUCCAGUGCCGUGGAGCCGAGCAU
UACCGGUUUGCCACGGCMCUCUCCCAAUCCAGUGCCGUGGAGCCGAGCAU
>UGAUUAUAGCUCAUGAC6CCACGUCACAUUGGUGUCAUGAACUACGUACU
UGAUUAUAGCUCAUGACMCCACGUCACAUUGGUGUCAUGAACUACGUACU
>UCUACAACCCGUCAAUA6CUUUCAAACAGGAGUUAUUGACUCACGUGAGU
UCUACAACCCGUCAAUAMCUUUCAAACAGGAGUUAUUGACUCACGUGAGU
>AUUUUGUCAUGGGGUCG6CUAUCGAGGAUAAGUCGACCCCCCUUCUGAAU
AUUUUGUCAUGGGGUCGMCUAUCGAGGAUAAGUCGACCCCCCUUCUGAAU
>CCGGAAGUUUCACAAGG6CGUCCUGUCUGUCGUCCUUGUGUCUGAACCAU
CCGGAAGUUUCACAAGGMCGUCCUGUCUGUCGUCCUUGUGUCUGAACCAU
>AGACAUCUUCAACCGAGG6CUUAGAGCGAUGUCCUCGGUUAUGCGUACAG
AGACAUCUUCAACCGAGGMCUUAGAGCGAUGUCCUCGGUUAUGCGUACAG
>UAGGUUGACGUGCCAUCA6CCCGAUCUUCCGUUGAUGGCAUCUUGCGCUG
UAGGUUGACGUGCCAUCAMCCCGAUCUUCCGUUGAUGGCAUCUUGCGCUG
>AAUGUCGUCAUUGAAUGU6CCCUGCAGAGCGUACAUUCAAAAACAUUGUC
AAUGUCGUCAUUGAAUGUMCCCUGCAGAGCGUACAUUCAAAAACAUUGUC
>CUGGCCCACCUCCCCGCU6CAGGGGUAUCUGUAGCGGGGAGUCGCUAUAC
CUGGCCCACCUCCCCGCUMCAGGGGUAUCUGUAGCGGGGAGUCGCUAUAC
>UACUCAUACCGUGCGUCG6CUAUAAUCCCCGUCGACGCACGUAAUCAUCA
UACUCAUACCGUGCGUCGMCUAUAAUCCCCGUCGACGCACGUAAUCAUCA
>AAUAAUGUACCCAACUCC6CACGGGGCUAGGUGGAGUUGGAGCGAAAGUA
AAUAAUGUACCCAACUCCMCACGGGGCUAGGUGGAGUUGGAGCGAAAGUA
>GACUACAUCGCAGAGUAA6CGACUUCAGGGGUUUACUCUGGUAGACUUAC
GACUACAUCGCAGAGUAAMCGACUUCAGGGGUUUACUCUGGUAGACUUAC
>UUCAAGGUCCCAAACCGG6CACAGUGUCCUGUCCGGUUUGAUUGCCAUCU
UUCAAGGUCCCAAACCGGMCACAGUGUCCUGUCCGGUUUGAUUGCCAUCU
>UGUGUGCUCUUCCGUCUGACUCCGUAUACAGUCAGACGG6CGAUCCCAGU
UGUGUGCUCUUCCGUCUGACUCCGUAUACAGUCAGACGGMCGAUCCCAGU
>ACCCGUCUCUUCGGCCUCCUCUGACUAAACAGGAGGCCG6CCAGGCGCGU
ACCCGUCUCUUCGGCCUCCUCUGACUAAACAGGAGGCCGMCCAGGCGCGU
>AUGUAUUUGGUCUCUCGUGUUAAUGUAUUCACACGAGAG6UGAGGGUUAU
AUGUAUUUGGUCUCUCGUGUUAAUGUAUUCACACGAGAGMUGAGGGUUAU
>GACGAUUCACUCUGGACGCACCUCAUACGCUGCGUCCAG6UCGCUGUAUC
GACGAUUCACUCUGGACGCACCUCAUACGCUGCGUCCAGMUCGCUGUAUC
>GCGGGCCAGUUCUCAUACCAUCAAUACUCAUGGUAUGAG6UGCUAUGUAA
GCGGGCCAGUUCUCAUACCAUCAAUACUCAUGGUAUGAGMUGCUAUGUAA
>GUACAUGUUUUCGACUACUUAUCGGAGUACAAGUAGUCG6ACAAAGGAGC
GUACAUGUUUUCGACUACUUAUCGGAGUACAAGUAGUCGMACAAAGGAGC
>UCCGCUCACAUCGUUGUGGCAUUUCCGGAAGCCACAACG6UAGUGCGGUU
UCCGCUCACAUCGUUGUGGCAUUUCCGGAAGCCACAACGMUAGUGCGGUU
>UUGAUCCACGUCGCGAGGUAAUAAGUCCAAUACCUCGCG6CAACCCCCCG
UUGAUCCACGUCGCGAGGUAAUAAGUCCAAUACCUCGCGMCAACCCCCCG
>UUCGCUGUGUUUCGUAAUGGGAUCUGGUCUCCAUUACG6AUCAUAAUGAA
UUCGCUGUGUUUCGUAAUGGGAUCUGGUCUCCAUUACGMAUCAUAAUGAA
>AUUCGACAGUAUCCAGCAUACCCUCGCCCCUAUGCUGG6UUGGUCCUUGC
AUUCGACAGUAUCCAGCAUACCCUCGCCCCUAUGCUGGMUUGGUCCUUGC
>CUCGUCGAGAGUCAUGUCUGAGUCCCACGCCAGACAUG6CCCAGGAAUGA
CUCGUCGAGAGUCAUGUCUGAGUCCCACGCCAGACAUGMCCCAGGAAUGA
>ACCCAUGUAUGUCACAACUGCGUGAGAACGCAGUUGUG6CGCCCUGUAGU
ACCCAUGUAUGUCACAACUGCGUGAGAACGCAGUUGUGMCGCCCUGUAGU
>AAGGGGGGACAUCAUCACACAUACAGACUGGUGUGAUG6UUUGACCCCCA
AAGGGGGGACAUCAUCACACAUACAGACUGGUGUGAUGMUUUGACCCCCA
>UUAGAACGUAUUCGAAAAUCCGGCUAAACAGAUUUUCG6AAUCCAAAUGG
UUAGAACGUAUUCGAAAAUCCGGCUAAACAGAUUUUCGMAAUCCAAAUGG
>CAAUAAAGACUUCUGAGGCCAACAUGAUUAGGCCUCAG6ACCCAAGUUUG
CAAUAAAGACUUCUGAGGCCAACAUGAUUAGGCCUCAGMACCCAAGUUUG
>UUGAGCGCUAGUCGUAUGUGAUGGAGAAGUCACAUACG6CAGGAGACAAC
UUGAGCGCUAGUCGUAUGUGAUGGAGAAGUCACAUACGMCAGGAGACAAC
>GCACGGCGGAGGUCUUCCUCCGGAUCCAGGGAGGAAG6CCCAACGUACAU
GCACGGCGGAGGUCUUCCUCCGGAUCCAGGGAGGAAGMCCCAACGUACAU
>GAAGGAAGAACUUCGCGGGAAGAGAACAGUUCCCGCG6AGUUGCCGGCAC
GAAGGAAGAACUUCGCGGGAAGAGAACAGUUCCCGCGMAGUUGCCGGCAC
>ACUAACGCGUUCUCUUCAGAUGCCCGACGAUCUGAAG6GAGAGGAUGACG
ACUAACGCGUUCUCUUCAGAUGCCCGACGAUCUGAAGMGAGAGGAUGACG
>GGAUCCAAUGGCUCCACGCGGCGACUUCCUCGCGUGG6GCGGACAGCUAA
GGAUCCAAUGGCUCCACGCGGCGACUUCCUCGCGUGGMGCGGACAGCUAA
>UUACAGGAAAUCUCAUACUUAGAGCCCGAGAAGUAUG6GACGGAUCGUGG
UUACAGGAAAUCUCAUACUUAGAGCCCGAGAAGUAUGMGACGGAUCGUGG
>CAACGUCCUGCUUCUCGUAUAUGAUUGCCUAUACGAG6AGAUUUGCUGGG
CAACGUCCUGCUUCUCGUAUAUGAUUGCCUAUACGAGMAGAUUUGCUGGG
>CACUACCAAUACUCACGACAGUGGAGCGAGUGUCGUG6GUGAGUCUCUAC
CACUACCAAUACUCACGACAGUGGAGCGAGUGUCGUGMGUGAGUCUCUAC
>UUGCACUAGCUAUCAUGAGAAUUUAUUGGGUCUCAUG6UACCAAGCCUUA
UUGCACUAGCUAUCAUGAGAAUUUAUUGGGUCUCAUGMUACCAAGCCUUA
>CGGGAGAGAGACGUCGUUGGUGAAGGGUUACCAACG6CGUGAAGCUAUUA
CGGGAGAGAGACGUCGUUGGUGAAGGGUUACCAACGMCGUGAAGCUAUUA
>UUAACGGUCUCCUUCGAACGUUAGCGAGCUCGUUCG6AGGGUCUCAAUGA
UUAACGGUCUCCUUCGAACGUUAGCGAGCUCGUUCGMAGGGUCUCAAUGA
>GAUCUCUGGCAACUCGCACAGCACCUAUGAUGUGCG6GUUGUGCAGUUCA
GAUCUCUGGCAACUCGCACAGCACCUAUGAUGUGCGMGUUGUGCAGUUCA
>CUUAGAAGCCCGGUCUCUUCGCGCGACCUUGAAGAG6CCGCGGUGUAAGU
CUUAGAAGCCCGGUCUCUUCGCGCGACCUUGAAGAGMCCGCGGUGUAAGU
>GAGUGCGGUUUAUUCCAUUACUCGGUGCAUUAAUGG6AUAAUUGCGAAAG
GAGUGCGGUUUAUUCCAUUACUCGGUGCAUUAAUGGMAUAAUUGCGAAAG
>GCGAAACAAGAUAUCGAUGAUGUCACUUCCUCAUCG6UAUCAGAUCCUUC
GCGAAACAAGAUAUCGAUGAUGUCACUUCCUCAUCGMUAUCAGAUCCUUC
>GCUCUCGACACAAUCGUCCACAAUUAUAUAUGGACG6UUGAAACGUGUUA
GCUCUCGACACAAUCGUCCACAAUUAUAUAUGGACGMUUGAAACGUGUUA
>AAUUUAAACUAAUUCCGUGGAAGUGUCUAGCCACGG6AUUCGAAAUUGGU
AAUUUAAACUAAUUCCGUGGAAGUGUCUAGCCACGGMAUUCGAAAUUGGU
>CCGGCGGGAGUGGGUCAGAGAAUGCGAUGACUCUG6CCCAGCGUUCGAUC
CCGGCGGGAGUGGGUCAGAGAAUGCGAUGACUCUGMCCCAGCGUUCGAUC
>CUAACCUUGUGAUAUCCCUUGAACCGUCAAAAGGG6UAUCUGAGCCCCAA
CUAACCUUGUGAUAUCCCUUGAACCGUCAAAAGGGMUAUCUGAGCCCCAA
>UAAGAGAGACGCCCUCUCCUGUAGGUAAGAAGGAG6GGGCACCCCUGUCA
UAAGAGAGACGCCCUCUCCUGUAGGUAAGAAGGAGMGGGCACCCCUGUCA
>UACAGUGGGGCUCUUCCAAAUGUCGGUCAUUUUGG6AGAGAGGACUUUAA
UACAGUGGGGCUCUUCCAAAUGUCGGUCAUUUUGGMAGAGAGGACUUUAA
>CUCCUCAUGACUACUCAGUCGUUUCAGGUCGACUG6GUAGUGGAGAACUC
CUCCUCAUGACUACUCAGUCGUUUCAGGUCGACUGMGUAGUGGAGAACUC
>AUACAAGUAUGCGGUCGUCUGUUGCGGCGAAGACG6CCGCAUCCCACGUC
AUACAAGUAUGCGGUCGUCUGUUGCGGCGAAGACGMCCGCAUCCCACGUC
>GUUAGAAGGAGGAUUCAAGAGUCUCGUAGGUCUUG6AUCCUGAAUCGGCC
GUUAGAAGGAGGAUUCAAGAGUCUCGUAGGUCUUGMAUCCUGAAUCGGCC
>CUUAGUACGGGAAAUCAUUGGCACGGAUAUCAAUG6UUUCGUGGCACACU
CUUAGUACGGGAAAUCAUUGGCACGGAUAUCAAUGMUUUCGUGGCACACU
>CGGGUGACUCCGGCGUCGUUGUGGUCAGGAAACG6CGCCGACGACCUAUC
CGGGUGACUCCGGCGUCGUUGUGGUCAGGAAACGMCGCCGACGACCUAUC
>AUUGUUCGUGAGACGUCCUGCUGAGGUCCACAGG6CGUCUCACCUGAGCG
AUUGUUCGUGAGACGUCCUGCUGAGGUCCACAGGMCGUCUCACCUGAGCG
>AGUCCCAACCAACCUUCUCCGCUAAAUUCCGGAG6AGGUUUGCGCUCGUC
AGUCCCAACCAACCUUCUCCGCUAAAUUCCGGAGMAGGUUUGCGCUCGUC
>AAAUCGAAUUAUCGUUCCGUGGUUCGGGCCACGG6ACGAUUUACUAGUGA
AAAUCGAAUUAUCGUUCCGUGGUUCGGGCCACGGMACGAUUUACUAGUGA
>GCUUAUGACUCCACUUCUAAGUUGUGAUGGUUAG6AGUGGGCCCGGUUUU
GCUUAUGACUCCACUUCUAAGUUGUGAUGGUUAGMAGUGGGCCCGGUUUU
>GUCCGCCCACGCUACUCAGUACUUGUAAAGACUG6GUAGCUUAGUCACAC
GUCCGCCCACGCUACUCAGUACUUGUAAAGACUGMGUAGCUUAGUCACAC
>GCCGAAUUGUAUUGGUCGAUAUCGGAAAUAAUCG6CCAAUCAACCGGGAU
GCCGAAUUGUAUUGGUCGAUAUCGGAAAUAAUCGMCCAAUCAACCGGGAU
>CCAUGGACGUAUUAGUCCCUUACAGCGAUGAGGG6CUAAUUGGCGUGUGA
CCAUGGACGUAUUAGUCCCUUACAGCGAUGAGGGMCUAAUUGGCGUGUGA
>UUCCACCAUCGUGACAUCUCAUUAUGAUCUGAG6UGUCACUGGUGCCUAG
UUCCACCAUCGUGACAUCUCAUUAUGAUCUGAGMUGUCACUGGUGCCUAG
>GAACGUAUCUGAGCGGUCGAAGACGGCCCCUCG6CCGCUCGCUAAGAAGC
GAACGUAUCUGAGCGGUCGAAGACGGCCCCUCGMCCGCUCGCUAAGAAGC
>UGAUCACGGUGCUCUCUCUUCUUGAUCGCUAAG6GAGAGCGUUUACUUGA
UGAUCACGGUGCUCUCUCUUCUUGAUCGCUAAGMGAGAGCGUUUACUUGA
>GUAAUAGUGGUGCUGCUCUUGAGAUCUCGCAAG6GCAGCAGCUAUUUUAA
GUAAUAGUGGUGCUGCUCUUGAGAUCUCGCAAGMGCAGCAGCUAUUUUAA
>ACCCGACAACACCGAUUCAGUUAUACGAAACUG6AUCGGUCCCAGGCCGU
ACCCGACAACACCGAUUCAGUUAUACGAAACUGMAUCGGUCCCAGGCCGU
>AAAUCACACGGAUUUGUCGGCGUUAGCGACCCG6CAAAUCCGAAUUGGGA
AAAUCACACGGAUUUGUCGGCGUUAGCGACCCGMCAAAUCCGAAUUGGGA
>GCAACCUGCAUCGCUAUCCACGGGUUCAGCUGG6UAGCGAACAAGCCAAG
GCAACCUGCAUCGCUAUCCACGGGUUCAGCUGGMUAGCGAACAAGCCAAG
>ACCAAUGUUCUUGCUCUCGGGGCUCACUAUCCG6GAGCAAUGUAAAGCUU
ACCAAUGUUCUUGCUCUCGGGGCUCACUAUCCGMGAGCAAUGUAAAGCUU
>CCAUAGUGUGCGCUCUUUCUUGAAAGCGAGAG6AAGAGCGUCUGCUUGCU
CCAUAGUGUGCGCUCUUUCUUGAAAGCGAGAGMAAGAGCGUCUGCUUGCU
>UCAGCCAGGCUCUCUUCUCAUAGGUUGACAUG6GAAGAGAAAGAGUGGCC
UCAGCCAGGCUCUCUUCUCAUAGGUUGACAUGMGAAGAGAAAGAGUGGCC
>UUACGGGGCGCCCCCCAUCGGUUAUAGGGACG6UGGGGGGCCUAAAAGCC
UUACGGGGCGCCCCCCAUCGGUUAUAGGGACGMUGGGGGGCCUAAAAGCC
>ACGAUUGCCACAUUAUCUCCACAUUUAAUGGG6GAUAAUGCAAGGCGCUG
ACGAUUGCCACAUUAUCUCCACAUUUAAUGGGMGAUAAUGCAAGGCGCUG
>GACUACUGGUAAGAGAAUCCAAAAGUAUGUGG6UUCUCUUGCGCAGCACU
GACUACUGGUAAGAGAAUCCAAAAGUAUGUGGMUUCUCUUGCGCAGCACU
>CCAUGGGGGAGAUGGAGUCAAGUGGCUUGCUG6CUCCAUCGCAGCCUAAG
CCAUGGGGGAGAUGGAGUCAAGUGGCUUGCUGMCUCCAUCGCAGCCUAAG
>CCUUAUAGCCAUCCGGAUCUCAGGCAUCGCAG6UCCGGAUCUCCUCCGCU
CCUUAUAGCCAUCCGGAUCUCAGGCAUCGCAGMUCCGGAUCUCCUCCGCU
>AUCCGAUUUUCUAGGGCUCGUGGAAAAGAUCG6GCCCUAGUGCCCGAGAG
AUCCGAUUUUCUAGGGCUCGUGGAAAAGAUCGMGCCCUAGUGCCCGAGAG
>CUUAAGUUAGUCACCCAAUCGACCAACUCAG6UUGGGUGAUCCCCUACAC
CUUAAGUUAGUCACCCAAUCGACCAACUCAGMUUGGGUGAUCCCCUACAC
>ACGGGCUGGCUGCUAGGCUCAUUACCAUGCG6GCCUAGCAACUAGUUACG
ACGGGCUGGCUGCUAGGCUCAUUACCAUGCGMGCCUAGCAACUAGUUACG
>GUGCUCCCUACCCCAGCAUCGAUGGAGAGCG6UGCUGGGGGUCUCGGCAG
GUGCUCCCUACCCCAGCAUCGAUGGAGAGCGMUGCUGGGGGUCUCGGCAG
>AGGAUAUUCAUUAUGCCGUCUGGUGUAACAG6CGGCAUAAGCGACCCACG
AGGAUAUUCAUUAUGCCGUCUGGUGUAACAGMCGGCAUAAGCGACCCACG
>GAUGAGUUGCGCGCGGUGUCUCACUCAGAGG6CACCGCGCGCCGCACUUA
GAUGAGUUGCGCGCGGUGUCUCACUCAGAGGMCACCGCGCGCCGCACUUA
>CAGUGAUCAGCUGCGCCCUCGGUGCACCGAG6GGGCGCAGAGUAAACUAU
CAGUGAUCAGCUGCGCCCUCGGUGCACCGAGMGGGCGCAGAGUAAACUAU
>CAGGGAUGUUGCCACAGGUCUAAGUGGCCUG6CCUGUGGCUAUAUGGAGG
CAGGGAUGUUGCCACAGGUCUAAGUGGCCUGMCCUGUGGCUAUAUGGAGG
>GGUCACAUAUCGAUAUACUCAGGCGCUAAGG6GUAUAUCGCAGUAUGAAA
GGUCACAUAUCGAUAUACUCAGGCGCUAAGGMGUAUAUCGCAGUAUGAAA
>ACCGAAUGAU6GUUUGGCAGAAGUAUGCCUCUGCCAAACUCAUUUCACUG
ACCGAAUGAUMGUUUGGCAGAAGUAUGCCUCUGCCAAACUCAUUUCACUG
>AUAACUUGGA6GUUAGAUGGAGCACUGGCUCCAUCUAACUCUGACCUGUG
AUAACUUGGAMGUUAGAUGGAGCACUGGCUCCAUCUAACUCUGACCUGUG
>ACGUCGGGGC6GACAGCUCGUGCCUGAGUUCGAGCUGUCUCGUGUCGCAC
ACGUCGGGGCMGACAGCUCGUGCCUGAGUUCGAGCUGUCUCGUGUCGCAC
>AGUAAGUCAA6GGACGCGAUCUGUGAUAGCAUCGCGUCCUACUUUGUUUC
AGUAAGUCAAMGGACGCGAUCUGUGAUAGCAUCGCGUCCUACUUUGUUUC
>AUGUAUACUA6GGGGUUUCGUUAGUUGAGGCGAAACCCCUUGUCAUAACA
AUGUAUACUAMGGGGUUUCGUUAGUUGAGGCGAAACCCCUUGUCAUAACA
>GGUAGCCCCG6GCCUUUUGUAGACCCUAGAACAAAAGGCUUCAGUUAGAU
GGUAGCCCCGMGCCUUUUGUAGACCCUAGAACAAAAGGCUUCAGUUAGAU
>CUACAUAGAU6GAAUCACCCUUAUAUGAUUGGGUGAUUCUUCGGUUGCGA
CUACAUAGAUMGAAUCACCCUUAUAUGAUUGGGUGAUUCUUCGGUUGCGA
>UACGAGAACC6GGACGUUCAGUUACAGGAGUGAACGUCCUCACCCAAGAA
UACGAGAACCMGGACGUUCAGUUACAGGAGUGAACGUCCUCACCCAAGAA
>AAUCCCAAAUC6GCUUCACAGUCUCUGUGCUGUGAAGCUGUAGUACAGAG
AAUCCCAAAUCMGCUUCACAGUCUCUGUGCUGUGAAGCUGUAGUACAGAG
>UGAGAGGCCUC6GGCCUGUAUUAAAUCUUGUACAGGCCUGUCAGGUCAGU
UGAGAGGCCUCMGGCCUGUAUUAAAUCUUGUACAGGCCUGUCAGGUCAGU
>AAUAACAUUCG6GUCGUAACGUGGACGUGCGUUACGACUCCUUAGGCCUC
AAUAACAUUCGMGUCGUAACGUGGACGUGCGUUACGACUCCUUAGGCCUC
>AAAUAGCAAGU6GGCCCAGCUGGUGAUCACGCUGGGCCUACGAAACGCAA
AAAUAGCAAGUMGGCCCAGCUGGUGAUCACGCUGGGCCUACGAAACGCAA
>UCUAUGUAUGU6GCUCUCCGCAGUGGGGAUCGGAGAGCUACGAGGCGAUA
UCUAUGUAUGUMGCUCUCCGCAGUGGGGAUCGGAGAGCUACGAGGCGAUA
>CUGCGCCAUAU6GCAACAACGAUGCCCGUGGUUGUUGCUAUGCUGCUCCU
CUGCGCCAUAUMGCAACAACGAUGCCCGUGGUUGUUGCUAUGCUGCUCCU
>GAUUGGUCCUC6GGUGUUUCGGAGACUAUGGAAACACCUGUAACUGGUCU
GAUUGGUCCUCMGGUGUUUCGGAGACUAUGGAAACACCUGUAACUGGUCU
>CAGGUUCUGCC6GGUAAGUUCGAUUAGUCUAACUUACCUGCAGGAUGCGC
CAGGUUCUGCCMGGUAAGUUCGAUUAGUCUAACUUACCUGCAGGAUGCGC
>CUAGCAGGUUCC6GAACGCCACUGUGACGUGGCGUUCUGGGCCUACUUUG
CUAGCAGGUUCCMGAACGCCACUGUGACGUGGCGUUCUGGGCCUACUUUG
>UAUCCAGUCGCC6GACCCAACCUCAGGUUUUUGGGUCUGGAUACGACCUG
UAUCCAGUCGCCMGACCCAACCUCAGGUUUUUGGGUCUGGAUACGACCUG
>GCAUUCGUUUUG6GAGCCACAUCUGUAAAGGUGGCUCUCAGCAACUAAGC
GCAUUCGUUUUGMGAGCCACAUCUGUAAAGGUGGCUCUCAGCAACUAAGC
>CGUACUAUAAGG6GCCCUGGCAGUUCCUCGCCAGGGCUCCAAUCUGCGUA
CGUACUAUAAGGMGCCCUGGCAGUUCCUCGCCAGGGCUCCAAUCUGCGUA
>UGCGGUAUUGGC6GGCAUCUUCUCGGUCACAGAUGCCUGCGAGCAGGAGG
UGCGGUAUUGGCMGGCAUCUUCUCGGUCACAGAUGCCUGCGAGCAGGAGG
>AUUAGAAGAGAU6GACCUUGAGUUGUCGCUCAAGGUCUAUUUUAUUCAUC
AUUAGAAGAGAUMGACCUUGAGUUGUCGCUCAAGGUCUAUUUUAUUCAUC
>CCCAUCUCGCGA6GGUGGCCACCUUUGCGCGGCCACCUUCAACAACCUUA
CCCAUCUCGCGAMGGUGGCCACCUUUGCGCGGCCACCUUCAACAACCUUA
>GCCCUGUGGACA6GGAAUAACUCCUGGGUAUUAUUCCUUGGUGAAUCUUA
GCCCUGUGGACAMGGAAUAACUCCUGGGUAUUAUUCCUUGGUGAAUCUUA
>ACUAGUUCUUGGG6GUGUGGAGGUUAUACACCACACUCCCCCAAGCCCGG
ACUAGUUCUUGGGMGUGUGGAGGUUAUACACCACACUCCCCCAAGCCCGG
>GAGGGUCAGAAUA6GUGAGAGUACAUAACUUCUCACUUAUGACAUUAUGG
GAGGGUCAGAAUAMGUGAGAGUACAUAACUUCUCACUUAUGACAUUAUGG
>GUCUUUUCUCCCU6GGCAGUCAAAUUUGUGACUGCCUAGGGUUCGGCCAA
GUCUUUUCUCCCUMGGCAGUCAAAUUUGUGACUGCCUAGGGUUCGGCCAA
>GCCUUCGCAGUUG6GGCUGUAGCAAGAUUGACAGCCUCAAGCAGUAUGGC
GCCUUCGCAGUUGMGGCUGUAGCAAGAUUGACAGCCUCAAGCAGUAUGGC
>ACCCCAGGCGGGG6GAUUCCGUCUCAAAUCGGAAUCUCCCUCAAGUUCCU
ACCCCAGGCGGGGMGAUUCCGUCUCAAAUCGGAAUCUCCCUCAAGUUCCU
>ACUUCCUCCUGUU6GGCGACAAGAUCAAACGUCGCCUAACUGAAACCUGC
ACUUCCUCCUGUUMGGCGACAAGAUCAAACGUCGCCUAACUGAAACCUGC
>UGCUUACAAGGCC6GAGAGGCGUUCAACAACCUCUCUGGCCCGAGAUGAA
UGCUUACAAGGCCMGAGAGGCGUUCAACAACCUCUCUGGCCCGAGAUGAA
>AACCGCCCUCUGA6GUUAGGACGUCCGGCACCUAACUUCACCGCCUAACC
AACCGCCCUCUGAMGUUAGGACGUCCGGCACCUAACUUCACCGCCUAACC
>GGCCUAUGUCCAAG6GAGUGGGUUCGAAGGCACUCUCUUGUCGGCAAGUU
GGCCUAUGUCCAAGMGAGUGGGUUCGAAGGCACUCUCUUGUCGGCAAGUU
>CAUCAGGUCGACAU6GGGAAGGAUGAAUUUUUCCCUAUGUGGUGGUAGGC
CAUCAGGUCGACAUMGGGAAGGAUGAAUUUUUCCCUAUGUGGUGGUAGGC
>CUCCGUGCGACUAG6GUAAUCGACUGCAGCAUUACUCUAGGGGCCAUCGG
CUCCGUGCGACUAGMGUAAUCGACUGCAGCAUUACUCUAGGGGCCAUCGG
>GGGGUCAUUUUCGU6GCCUGUGAGUGGCCACAGGCUACGACAUCAUGCGU
GGGGUCAUUUUCGUMGCCUGUGAGUGGCCACAGGCUACGACAUCAUGCGU
>UAUAGGAUGGUUAG6GCCCUUGUGCCAGCGAGGGCUCUAACAGCAUCCUA
UAUAGGAUGGUUAGMGCCCUUGUGCCAGCGAGGGCUCUAACAGCAUCCUA
>GACAGAUGACCACU6GGAAGGGAUCGCAAACUUCCUAGUGAGUACCUAGU
GACAGAUGACCACUMGGAAGGGAUCGCAAACUUCCUAGUGAGUACCUAGU
>AUUCCAAUUAUGCC6GACCGUAUGGCGAUUCGGUCUGGCAGUUGCCUUGA
AUUCCAAUUAUGCCMGACCGUAUGGCGAUUCGGUCUGGCAGUUGCCUUGA
>CCUCUCUGAUUGGA6GGGUGCGAAAUGGACCACCCUUCCAUAGGAGAUUA
CCUCUCUGAUUGGAMGGGUGCGAAAUGGACCACCCUUCCAUAGGAGAUUA
>UGAAUAGGAUCAACA6GACUUUAUCUAACGAGUCUUGUUGCGUAGGCCGU
UGAAUAGGAUCAACAMGACUUUAUCUAACGAGUCUUGUUGCGUAGGCCGU
>UGUCCGAAGAUCAGG6GGAGGUUUCAGCAACUCCUCCUGAGCAGAGAAGU
UGUCCGAAGAUCAGGMGGAGGUUUCAGCAACUCCUCCUGAGCAGAGAAGU
>UCUACAAAUCUACCU6GGGUUAGCACAACUACCCUAGGUAACGGGUAUAG
UCUACAAAUCUACCUMGGGUUAGCACAACUACCCUAGGUAACGGGUAUAG
>GCAAGGUCUUACGCG6GACUCGGUCCAGGUAGUCUCGCGUAUAUGGAGGC
GCAAGGUCUUACGCGMGACUCGGUCCAGGUAGUCUCGCGUAUAUGGAGGC
>AGAGUCCCCAUUACA6GAUAAGGCGGGAUGUAUCUUGUAACUUUCCUAGA
AGAGUCCCCAUUACAMGAUAAGGCGGGAUGUAUCUUGUAACUUUCCUAGA
>UACGUUCGCAACGUU6GGUGGCUAGACGUACACCUAACGUAGUCGAUACG
UACGUUCGCAACGUUMGGUGGCUAGACGUACACCUAACGUAGUCGAUACG
>CUAAGACCGCCGGGG6GUGGUGGGGUGGGGCCACUCCCCGAAUCAAUAGC
CUAAGACCGCCGGGGMGUGGUGGGGUGGGGCCACUCCCCGAAUCAAUAGC
>CGGUGAACAAGUUCU6GUAAGUGGCAACUAUUACUAGAACGGCACCUACG
CGGUGAACAAGUUCUMGUAAGUGGCAACUAUUACUAGAACGGCACCUACG
>AUGGCCUUCCUAGUAA6GCGCCGGAGGACGCGCUUUACUAAAUACCCCCC
AUGGCCUUCCUAGUAAMGCGCCGGAGGACGCGCUUUACUAAAUACCCCCC
>UAGCUAUCACGGAGCA6GAAGUACGUCUAUUUCUUGCUCCAAAUCCAAAC
UAGCUAUCACGGAGCAMGAAGUACGUCUAUUUCUUGCUCCAAAUCCAAAC
>CGCUCAAGUUAAGAUU6GACUUAAGUCGUCGUCUAAUCUUAGGCCUCCCC
CGCUCAAGUUAAGAUUMGACUUAAGUCGUCGUCUAAUCUUAGGCCUCCCC
>UAGAAGGUCCGCACUC6GCCACUCGAAGCUGGCUGAGUGCAAGGAGCUUC
UAGAAGGUCCGCACUCMGCCACUCGAAGCUGGCUGAGUGCAAGGAGCUUC
>UGUGCGGCCAGCAAUA6GUCACCCGUUAAAGACUUAUUGCAGACGCCGCU
UGUGCGGCCAGCAAUAMGUCACCCGUUAAAGACUUAUUGCAGACGCCGCU
>UAAUCAUUGGGAGGAA6GGUUGUAUCAUAAACCUUUCCUCGUUCGACAUC
UAAUCAUUGGGAGGAAMGGUUGUAUCAUAAACCUUUCCUCGUUCGACAUC
>AUUUAUCCGUGGCGAU6GCUACCUUAAAAGAGCUAUCGCCCCAAUAGUUU
AUUUAUCCGUGGCGAUMGCUACCUUAAAAGAGCUAUCGCCCCAAUAGUUU
>CGGGGUCAAGAGUAAU6GGGACUAUCGAGGCCCUAUUACUAAAAAGCCGA
CGGGGUCAAGAGUAAUMGGGACUAUCGAGGCCCUAUUACUAAAAAGCCGA
>UUUGGAGCUCGUCUGUC6GAAGAUAGCCUGUCUGACAGACAGUUUGGACC
UUUGGAGCUCGUCUGUCMGAAGAUAGCCUGUCUGACAGACAGUUUGGACC
>UCACCGGCCGUAGCUCG6GGCGUCCUAGUUCCUCGAGCUAUUGUUUUUUG
UCACCGGCCGUAGCUCGMGGCGUCCUAGUUCCUCGAGCUAUUGUUUUUUG
>CAGAAAUGUGCGAAUAG6GGGGGGCACUCACCUCUAUUCGGCAGUUGUGC
CAGAAAUGUGCGAAUAGMGGGGGGCACUCACCUCUAUUCGGCAGUUGUGC
>AUGAUGGAAGACUAUAG6GGAAGUGCUGGGCCUCUAUAGUCAUCUCCUAG
AUGAUGGAAGACUAUAGMGGAAGUGCUGGGCCUCUAUAGUCAUCUCCUAG
>UGUGAAGGAUGGUCCUC6GCCGAGACGGUGGCUGAGGACCUAUAGCGCCC
UGUGAAGGAUGGUCCUCMGCCGAGACGGUGGCUGAGGACCUAUAGCGCCC
>AACCGUUUGGAGCAAUU6GAGCAUUAGGGAUCUAAUUGCUCAUGGGGCGG
AACCGUUUGGAGCAAUUMGAGCAUUAGGGAUCUAAUUGCUCAUGGGGCGG
>CCAACCACGAUUCGUCU6GGGCCAGAUGGACCUAGACGAAUUUGAGCACA
CCAACCACGAUUCGUCUMGGGCCAGAUGGACCUAGACGAAUUUGAGCACA
>CUUAACACCUCUUGACG6GAGGACACCUUGUCUCGUCAAGCCGAACCCUA
CUUAACACCUCUUGACGMGAGGACACCUUGUCUCGUCAAGCCGAACCCUA
>ACUAUUCUCGCGCAUGUC6GACACAUGUAACUGACAUGCGCGCGGAGGGG
ACUAUUCUCGCGCAUGUCMGACACAUGUAACUGACAUGCGCGCGGAGGGG
>UUAAUCGCGUAUGUCGAC6GUUAGGGGGGCCUGUCGACAUCCCAUGUAUG
UUAAUCGCGUAUGUCGACMGUUAGGGGGGCCUGUCGACAUCCCAUGUAUG
>AGUAUCGUCCUAUCGGUC6GCUUAUCAUUGCUGACCGAUAUACGUGAUAA
AGUAUCGUCCUAUCGGUCMGCUUAUCAUUGCUGACCGAUAUACGUGAUAA
>UCGCGCGUGCCAGACUAG6GAGUAUGCCUUCUCUAGUCUGUACUCACGCG
UCGCGCGUGCCAGACUAGMGAGUAUGCCUUCUCUAGUCUGUACUCACGCG
>ACGCAGGACUAUAACGCA6GUCGGGUGUAGCUUGCGUUAUAUGCGCCGCA
ACGCAGGACUAUAACGCAMGUCGGGUGUAGCUUGCGUUAUAUGCGCCGCA
>AAACGCGUGCGUCAAGCG6GAUGAAGAGAGCUCGCUUGACAGAUUCAGCA
AAACGCGUGCGUCAAGCGMGAUGAAGAGAGCUCGCUUGACAGAUUCAGCA
>UAAGAGCGGGGCCCGUUC6GGUGCUUGGGGCUGAACGGGCAAUAACUAGG
UAAGAGCGGGGCCCGUUCMGGUGCUUGGGGCUGAACGGGCAAUAACUAGG
>CUGCAGGGUGGCGUUGCA6GGGUCGAAUAUCUUGCAACGCGGGAAUAGCA
CUGCAGGGUGGCGUUGCAMGGGUCGAAUAUCUUGCAACGCGGGAAUAGCA
>CGGAAUGAAAUGCGACCCGAUCCGGGCAUUUCGGGUCGC6GGGGUCUUCC
CGGAAUGAAAUGCGACCCGAUCCGGGCAUUUCGGGUCGCMGGGGUCUUCC
>UGUGGCGUAGUGGGUCUAUCCCCCGUGUCGGAUAGACCC6GUUACACUGA
UGUGGCGUAGUGGGUCUAUCCCCCGUGUCGGAUAGACCCMGUUACACUGA
>GGUUUUUAUUUGUACUCCGAUGCCGGAUGGUCGGAGUAC6GCCUCUGAUA
GGUUUUUAUUUGUACUCCGAUGCCGGAUGGUCGGAGUACMGCCUCUGAUA
>ACUAUUUCGCUGAAUUUACGACGAGCUGCGCGUAAAUUC6AUCGCGAAAG
ACUAUUUCGCUGAAUUUACGACGAGCUGCGCGUAAAUUCMAUCGCGAAAG
>AAUUUCAACAUGGUGGGUUUGUACGCUGGUAAACCCACC6UUUAUGCAAC
AAUUUCAACAUGGUGGGUUUGUACGCUGGUAAACCCACCMUUUAUGCAAC
>AUUAUGGUUUUGUUCGAGUUCGCCUAGCCAAACUCGAAC6AACCUAUUCG
AUUAUGGUUUUGUUCGAGUUCGCCUAGCCAAACUCGAACMAACCUAUUCG
>GGCAGUCGCGUGAGAGCCCUGGCUGCAAUUAGGGCUCUC6AAUGGCAACA
GGCAGUCGCGUGAGAGCCCUGGCUGCAAUUAGGGCUCUCMAAUGGCAACA
>UCCUGGAGACUGCGAUUCGUCUUCUGACCUACGAAUCGC6UUUCCCCGGA
UCCUGGAGACUGCGAUUCGUCUUCUGACCUACGAAUCGCMUUUCCCCGGA
>GCGCGCGGGCUUGAAGGUGUGUGCGGCCCUACACCUUC6AAUAUCUCGUU
GCGCGCGGGCUUGAAGGUGUGUGCGGCCCUACACCUUCMAAUAUCUCGUU
>UUCGUUAGUGAUGAUUGGAAAGCCUUCAAUUUCCAAUC6UGACUUAGCUU
UUCGUUAGUGAUGAUUGGAAAGCCUUCAAUUUCCAAUCMUGACUUAGCUU
>AGCUUAUACAAUGGCCUCCACGGGCAACGUUGGAGGCC6UUGGGGCGCCC
AGCUUAUACAAUGGCCUCCACGGGCAACGUUGGAGGCCMUUGGGGCGCCC
>ACACGGCGGGAUGUUCGCCGCUCUGGAAUCCGGCGAAC6UGGGACUCUCC
ACACGGCGGGAUGUUCGCCGCUCUGGAAUCCGGCGAACMUGGGACUCUCC
>UUAUCUCUCAGUGUCAGCACUCAUCAGCCGGUGCUGAC6CUGAGAAGAUA
UUAUCUCUCAGUGUCAGCACUCAUCAGCCGGUGCUGACMCUGAGAAGAUA
>GACCUAAUCUUUGGGAAUCCUAAUCAUCUGGGAUUCCC6AUCGCGCCUUG
GACCUAAUCUUUGGGAAUCCUAAUCAUCUGGGAUUCCCMAUCGCGCCUUG
>GCGGUGGGAAUUGGGGAACAGGUUGCUUAUUGUUCCCC6AGCAUCGCUUA
GCGGUGGGAAUUGGGGAACAGGUUGCUUAUUGUUCCCCMAGCAUCGCUUA
>AGGUUGUAUGUUGAACUGCUGUCCUGGGAUAGCAGUUC6ACCGCUCUCCC
AGGUUGUAUGUUGAACUGCUGUCCUGGGAUAGCAGUUCMACCGCUCUCCC
>UAUACUUUUUAGUGCAUUUGUACCGUUCCGCAAAUGC6CUGAGGCAUGAC
UAUACUUUUUAGUGCAUUUGUACCGUUCCGCAAAUGCMCUGAGGCAUGAC
>UGUCCGUAACUGUGGGAGUGAGGGGUCGCCCACUCCC6CACCGUAUUACA
UGUCCGUAACUGUGGGAGUGAGGGGUCGCCCACUCCCMCACCGUAUUACA
>CUUUACCAUUGAUGGGUGGAUUAGUGAUCAUCCACCC6UCAAAUGGUUGU
CUUUACCAUUGAUGGGUGGAUUAGUGAUCAUCCACCCMUCAAAUGGUUGU
>GCUACUGAGUGAUGGUGCCACCACUAGACUUGGCACC6UCCGCCUGCUGU
GCUACUGAGUGAUGGUGCCACCACUAGACUUGGCACCMUCCGCCUGCUGU
>CAGCGCUAGUUGUGAACUGUAUGGCGACGAACAGUUC6CACUGGGUAUGA
CAGCGCUAGUUGUGAACUGUAUGGCGACGAACAGUUCMCACUGGGUAUGA
>AUUUCGUAGUGCUGAAUGCUGAGGGGCUUCAGCAUUC6GCGCACACUCAG
AUUUCGUAGUGCUGAAUGCUGAGGGGCUUCAGCAUUCMGCGCACACUCAG
>UUCAUACUGGACUGAACAUUUCCCAGUGUUAAUGUUC6GUUCGGACGUUG
UUCAUACUGGACUGAACAUUUCCCAGUGUUAAUGUUCMGUUCGGACGUUG
>AGAGACGCUGGAUGGAACAGCUAGAUAGCGCUGUUCC6UCUGUCUCCCCU
AGAGACGCUGGAUGGAACAGCUAGAUAGCGCUGUUCCMUCUGUCUCCCCU
>ACCCGGCCGACCGUGUGGAGUAGGACCGUUCUCCAC6CGGAGUCAAGAGU
ACCCGGCCGACCGUGUGGAGUAGGACCGUUCUCCACMCGGAGUCAAGAGU
>CUUAUCGUUACAUUGGUAUCAAUUCCAUAAGAUACC6AUGUAGGCCAGCU
CUUAUCGUUACAUUGGUAUCAAUUCCAUAAGAUACCMAUGUAGGCCAGCU
>AAUUUAGCCUGCUUGUCUAAAGGGGACUGUUUAGAC6AGCUCCGUACAUU
AAUUUAGCCUGCUUGUCUAAAGGGGACUGUUUAGACMAGCUCCGUACAUU
>GCUACCAAUCCGAUGACCUACGAUCGGCCCUAGGUC6UCGUUGUCGCGGU
GCUACCAAUCCGAUGACCUACGAUCGGCCCUAGGUCMUCGUUGUCGCGGU
>CCCCAAUUUACCUUGCUCUGGAGAUCUCAUCAGAGC6AGGAAAAAUAAGA
CCCCAAUUUACCUUGCUCUGGAGAUCUCAUCAGAGCMAGGAAAAAUAAGA
>CAACGACAUAGUUUGGUGCGCAUAAUGCUACGCACC6AACGUGAUUAUAU
CAACGACAUAGUUUGGUGCGCAUAAUGCUACGCACCMAACGUGAUUAUAU
>ACAGUUAUGGCCGUGGGGUAACUAACUGUAUACCCC6CGGUACAUCUGAU
ACAGUUAUGGCCGUGGGGUAACUAACUGUAUACCCCMCGGUACAUCUGAU
>UUAAGACUGCGGGUGGAUUAUUCUCCGUCUUAAUCC6CCCCUGGCUAAAA
UUAAGACUGCGGGUGGAUUAUUCUCCGUCUUAAUCCMCCCCUGGCUAAAA
>GUCUGAAGAGAAUGUGUCCUCAAUGGCGUUAGGAC6CAUUUGGCAUCAGA
GUCUGAAGAGAAUGUGUCCUCAAUGGCGUUAGGACMCAUUUGGCAUCAGA
>CAAAUCACGGUCUAUGCGGGAGGAUCGGAGCCCGC6UAGACCUAUUACUA
CAAAUCACGGUCUAUGCGGGAGGAUCGGAGCCCGCMUAGACCUAUUACUA
>UGAUCCUGUCCUAGUGACGAGCUCAACAUUUCGUC6CUAGUCGAGAAGUU
UGAUCCUGUCCUAGUGACGAGCUCAACAUUUCGUCMCUAGUCGAGAAGUU
>AGUCCAAACGGGGCUGGCAUAGCUCUCCGCAUGCC6GCCCGGCUAGUCAC
AGUCCAAACGGGGCUGGCAUAGCUCUCCGCAUGCCMGCCCGGCUAGUCAC
>GAGUCUUCUAGCGCUGGCCAUUUAGCGAGAUGGCC6GCGCUCGUCAACCG
GAGUCUUCUAGCGCUGGCCAUUUAGCGAGAUGGCCMGCGCUCGUCAACCG
>AUUCCGUCGGUGCCUGGACGUCCCCGCAUACGUCC6GGCAAGCUCCCUUA
AUUCCGUCGGUGCCUGGACGUCCCCGCAUACGUCCMGGCAAGCUCCCUUA
>AUAUGGCCAAGGCGUGUGGCUAUCAAUGAAGCCAC6CGCCCGACUCCGAC
AUAUGGCCAAGGCGUGUGGCUAUCAAUGAAGCCACMCGCCCGACUCCGAC
>CCAAAGACAACGUUUGAAAAUGACACUGGGUUUUC6AACGUGAGUUUCGA
CCAAAGACAACGUUUGAAAAUGACACUGGGUUUUCMAACGUGAGUUUCGA
>ACUCUAAUUAGAGCUUGUAUCAGAGCUAGUAUAC6AGCUCUCAUCCUGCU
ACUCUAAUUAGAGCUUGUAUCAGAGCUAGUAUACMAGCUCUCAUCCUGCU
>GAUACACUGCAUGAGUGAUUAGGCGUGGCAAAUC6CUCAUAAGCCCCAAG
GAUACACUGCAUGAGUGAUUAGGCGUGGCAAAUCMCUCAUAAGCCCCAAG
>GAUCACAAACUAGACUGGCACAUGUCGUGCUGCC6GUCUAUUCAUCACUC
GAUCACAAACUAGACUGGCACAUGUCGUGCUGCCMGUCUAUUCAUCACUC
>ACGCCUCCAUAGAGAUGGAACUCUGGUGCCUUCC6UCUCUACCUCCGAGC
ACGCCUCCAUAGAGAUGGAACUCUGGUGCCUUCCMUCUCUACCUCCGAGC
>AUGGGAUAACGUCGUUGUAUUGACUAUCCAAUAC6ACGACUAUGGGCCGA
AUGGGAUAACGUCGUUGUAUUGACUAUCCAAUACMACGACUAUGGGCCGA
>GAACUAGCUAUCUGAUGGUCAUAUCCUUACGACC6UCAGAAGACCAACUG
GAACUAGCUAUCUGAUGGUCAUAUCCUUACGACCMUCAGAAGACCAACUG
>AUCGAGGGUGUAGGUUGCACCGAAGGGUCCGUGC6ACCUAAGCCCGUUUC
AUCGAGGGUGUAGGUUGCACCGAAGGGUCCGUGCMACCUAAGCCCGUUUC
>GCAGGGAUGCAUCCAUGAAACCAAUGACGUUUUC6UGGAUUAGUGAUGCG
GCAGGGAUGCAUCCAUGAAACCAAUGACGUUUUCMUGGAUUAGUGAUGCG
>UGCGGUGGUAUUCCCCUGAUAAUAGACGACAUC6GGGGAACCGAUUGUUA
UGCGGUGGUAUUCCCCUGAUAAUAGACGACAUCMGGGGAACCGAUUGUUA
>AUCAGCUAUUGGGUGAUGUAAUCCUGAUCGUAC6UCACCCGACCUCGUUU
AUCAGCUAUUGGGUGAUGUAAUCCUGAUCGUACMUCACCCGACCUCGUUU
>UAAAUCCCAGGGAGCCUGGGCCCUUGCGACCCC6GGCUCCGUGAUCACAG
UAAAUCCCAGGGAGCCUGGGCCCUUGCGACCCCMGGCUCCGUGAUCACAG
>UACGGCGAAGUCGAUAUGAAUAGGCUGAGAUUC6UAUCGAGCUGUUGUUA
UACGGCGAAGUCGAUAUGAAUAGGCUGAGAUUCMUAUCGAGCUGUUGUUA
>AUAUCCGAGAAGCCUCUGGAUAGACCAGGUUCC6GAGGCUUGAGCAAGGC
AUAUCCGAGAAGCCUCUGGAUAGACCAGGUUCCMGAGGCUUGAGCAAGGC
>CUGCAAGCGUAAGACCUGCUGCCGAGUACGAGC6GGUCUUUAUGCUCGAG
CUGCAAGCGUAAGACCUGCUGCCGAGUACGAGCMGGUCUUUAUGCUCGAG
>GCAUCUAAUCGUGCUAUGAGGACGAAUUCCCUC6UAGCACGGGUAUGACC
GCAUCUAAUCGUGCUAUGAGGACGAAUUCCCUCMUAGCACGGGUAUGACC
>UUUGCUUACAGCAGCCUGUAUGGUAGAUGGUAC6GGCUGCGUGGCGACCC
UUUGCUUACAGCAGCCUGUAUGGUAGAUGGUACMGGCUGCGUGGCGACCC
>UACGAGGCGCUGUAAGGUGCCUAGGGACUAGC6CCUUACAUUAAAUCUAA
UACGAGGCGCUGUAAGGUGCCUAGGGACUAGCMCCUUACAUUAAAUCUAA
>GUGCGUAGGGCACGUUAUGGGUUGAUGUCUCC6UAACGUGACGAGAGUUC
GUGCGUAGGGCACGUUAUGGGUUGAUGUCUCCMUAACGUGACGAGAGUUC
>GGGGACCUCCCUGCACGUGGGCCAAUUUCGCC6CGUGCAGAUAAGUCACG
GGGGACCUCCCUGCACGUGGGCCAAUUUCGCCMCGUGCAGAUAAGUCACG
>AGGCCAUCCUAGAAACAUGGACAUUGACAACC6UGUUUCUAAGUCAGUCU
AGGCCAUCCUAGAAACAUGGACAUUGACAACCMUGUUUCUAAGUCAGUCU
>CAGUAAAGUCCGCUUGAUGUCUGGAUUGAGAC6UCAAGCGUCAUGCCCUA
CAGUAAAGUCCGCUUGAUGUCUGGAUUGAGACMUCAAGCGUCAUGCCCUA
>AUAGGAGGUGCCCAUUUUGACCCUGGAUUGUC6AAAUGGGCCCUAGAAAU
AUAGGAGGUGCCCAUUUUGACCCUGGAUUGUCMAAAUGGGCCCUAGAAAU
>UUCGCCACUGGGGAUGGUGCUCAGGACCCUGC6CCAUCCCGCCAUGUUCG
UUCGCCACUGGGGAUGGUGCUCAGGACCCUGCMCCAUCCCGCCAUGUUCG
>AAGAGGAACUUGUAUCCUGUGGUCCUGGAGAC6GGAUACAGUACUCGCCC
AAGAGGAACUUGUAUCCUGUGGUCCUGGAGACMGGAUACAGUACUCGCCC
>AGGCAGCAAGUGGAACCCUGAGCGCAUCGGC6GGGUUCCACCAUCUGCCU
AGGCAGCAAGUGGAACCCUGAGCGCAUCGGCMGGGUUCCACCAUCUGCCU
>AUGACUCUUUCCUUGGCUUGUCUCCGCAGUC6AGCCAAGGGGACACUGCC
AUGACUCUUUCCUUGGCUUGUCUCCGCAGUCMAGCCAAGGGGACACUGCC
>UCUCCAACAAUCUGGAGCUGUUACUCCAGUC6GCUCCAGAGUAUGCAUCG
UCUCCAACAAUCUGGAGCUGUUACUCCAGUCMGCUCCAGAGUAUGCAUCG
>AGAGCCGUCCCUCGCAGGUGCUCGAUGACCC6CCUGCGAGAAAUUGGACC
AGAGCCGUCCCUCGCAGGUGCUCGAUGACCCMCCUGCGAGAAAUUGGACC
>CUCGUUCGGGGUCGGCCAUGUAGUUACAAAC6UGGCCGACGGAACUUAAG
CUCGUUCGGGGUCGGCCAUGUAGUUACAAACMUGGCCGACGGAACUUAAG
>CGCGCGAUUGCGAAACGCUGCUGUUUUCGGC6GCGUUUCGUACAGAGCCC
CGCGCGAUUGCGAAACGCUGCUGUUUUCGGCMGCGUUUCGUACAGAGCCC
>UAAGUAAGACGCGUUCCUUGGUUUGCGAAAC6AGGAACGCUUGACGUGGU
UAAGUAAGACGCGUUCCUUGGUUUGCGAAACMAGGAACGCUUGACGUGGU
>UCUUAAAGGCGAACUCAUUGUGUCUGAACUC6AUGAGUUCGGAGUGCACG
UCUUAAAGGCGAACUCAUUGUGUCUGAACUCMAUGAGUUCGGAGUGCACG
>UCUGACAGUG6UUCGCAUAGGGGAUUUGCACUAUGCGAAUAGCGACCUUG
UCUGACAGUGMUUCGCAUAGGGGAUUUGCACUAUGCGAAUAGCGACCUUG
>AUAGCUCGAU6UGUCUAGCGUGAUCCUAAGCGCUAGACAUUGGAAUGGCC
AUAGCUCGAUMUGUCUAGCGUGAUCCUAAGCGCUAGACAUUGGAAUGGCC
>UCACGGCUUA6UGGCUUCUGUCAACCCCCCCAGAAGCCAUCUCUUCCUCU
UCACGGCUUAMUGGCUUCUGUCAACCCCCCCAGAAGCCAUCUCUUCCUCU
>ACACCAAUGA6UUGUUGAAGGAGCGGCAGACUUCAACAAUCAUCGCAUGC
ACACCAAUGAMUUGUUGAAGGAGCGGCAGACUUCAACAAUCAUCGCAUGC
>UACAAAGUAG6UACUGUAGCCCUAUUCGUAGCUACAGUAUGGAUGUGUCU
UACAAAGUAGMUACUGUAGCCCUAUUCGUAGCUACAGUAUGGAUGUGUCU
>UCUUCACAAU6UACUCUCUCCAUAGAGCUGGAGAGAGUAUGCAACAUCCA
UCUUCACAAUMUACUCUCUCCAUAGAGCUGGAGAGAGUAUGCAACAUCCA
>UAUUGGAAAU6UCGCCCAAAACCCGCUACCUUUGGGCGAUAUGUUCUUCU
UAUUGGAAAUMUCGCCCAAAACCCGCUACCUUUGGGCGAUAUGUUCUUCU
>UGGCGCUGUU6UCAUCGAACCUUGGGGUUCGUUCGAUGAUCAUUUAUGUC
UGGCGCUGUUMUCAUCGAACCUUGGGGUUCGUUCGAUGAUCAUUUAUGUC
>GUGUAACUUUA6UUCAGAACUCGAGGCGAUGUUCUGAAUUUCAAUACCAA
GUGUAACUUUAMUUCAGAACUCGAGGCGAUGUUCUGAAUUUCAAUACCAA
>GGGCGGAGGCA6UGUUAUUAAGUCGGGCUCUAAUAACAUUGUAUGCCCAG
GGGCGGAGGCAMUGUUAUUAAGUCGGGCUCUAAUAACAUUGUAUGCCCAG
>CCAUCGUCCAA6UCUGACCGGUGAUCGUUUCGGUCAGAUUUAUCAAACUU
CCAUCGUCCAAMUCUGACCGGUGAUCGUUUCGGUCAGAUUUAUCAAACUU
>AUCACAUGUGG6UUCAAAACCCCCCACGGGGUUUUGAAUCCAUAUAGUAA
AUCACAUGUGGMUUCAAAACCCCCCACGGGGUUUUGAAUCCAUAUAGUAA
>AGGCUUCUGCU6UCUUGAUCGUGGUUAGAAGAUCAAGAUAGGUUACGUUA
AGGCUUCUGCUMUCUUGAUCGUGGUUAGAAGAUCAAGAUAGGUUACGUUA
>CAUUUGACAGG6UUUGUACGCAGUAAUACUCGUACAAAUCGCUGCUAUAU
CAUUUGACAGGMUUUGUACGCAGUAAUACUCGUACAAAUCGCUGCUAUAU
>GACUGCUUGGA6UUUCUCCCCGCUACUGUUGGGAGAAAUUCAAAAUUAGG
GACUGCUUGGAMUUUCUCCCCGCUACUGUUGGGAGAAAUUCAAAAUUAGG
>CGCCUGGAGGU6UUAUUCUAGACAUCAAUUUAGAAUAAUAAAGAAGCUGG
CGCCUGGAGGUMUUAUUCUAGACAUCAAUUUAGAAUAAUAAAGAAGCUGG
>GGGUCGACUUUC6UCGUCCUGCCGGUGUUGAGGACGAUGAAACAGGUGUC
GGGUCGACUUUCMUCGUCCUGCCGGUGUUGAGGACGAUGAAACAGGUGUC
>GCGCCAUCAAGU6UUGGGGGUAGUAGUACGCCCCCAAUACGGACGAUGGU
GCGCCAUCAAGUMUUGGGGGUAGUAGUACGCCCCCAAUACGGACGAUGGU
>ACAAUUAACGUA6UAGCAACGAAGCCUUCCGUUGCUAUUAUGCGGAUUGU
ACAAUUAACGUAMUAGCAACGAAGCCUUCCGUUGCUAUUAUGCGGAUUGU
>UUUUCGCGUUGG6UUAGAGAAUGUCUAAACUCUCUAAUCCCAUUCACUGC
UUUUCGCGUUGGMUUAGAGAAUGUCUAAACUCUCUAAUCCCAUUCACUGC
>UUGAGGCACCGG6UUCCAACGUCGCUCAUAGUUGGAAUCCACCACGGGCC
UUGAGGCACCGGMUUCCAACGUCGCUCAUAGUUGGAAUCCACCACGGGCC
>CGACAAAGCAAC6UAAUGAUCAUCAUCUAGAUCAUUAUGUUGGGCCAAUU
CGACAAAGCAACMUAAUGAUCAUCAUCUAGAUCAUUAUGUUGGGCCAAUU
>UGCGCCUGUUGC6UGAUUAUUGUCGCUUGCAUAAUCAUGCGGACGUCGUG
UGCGCCUGUUGCMUGAUUAUUGUCGCUUGCAUAAUCAUGCGGACGUCGUG
>UGCUGUUGAAUG6UAAGCAGUUUACCACGACUGCUUAUCAGCAUUCAUGA
UGCUGUUGAAUGMUAAGCAGUUUACCACGACUGCUUAUCAGCAUUCAUGA
>AUUGCAUUUAGCU6UCGUUCGCGGGUCUAGGAACGAUAGCGCUCCUUCCU
AUUGCAUUUAGCUMUCGUUCGCGGGUCUAGGAACGAUAGCGCUCCUUCCU
>CGCCAAGAGGCCU6UUUACAUUUAAUGGCCUGUAAAUAGGGCGUGGUUUG
CGCCAAGAGGCCUMUUUACAUUUAAUGGCCUGUAAAUAGGGCGUGGUUUG
>AACCACGCAAUUC6UUAUAUGUUAUCAAGAAUAUAAUGAAGCCUCACGAC
AACCACGCAAUUCMUUAUAUGUUAUCAAGAAUAUAAUGAAGCCUCACGAC
>CACUACCCUUGUA6UCGUCUAGGUAGACGCAGACGAUUACUCAUGGUCUG
CACUACCCUUGUAMUCGUCUAGGUAGACGCAGACGAUUACUCAUGGUCUG
>GUGGUAUCUCUAC6UUGGAGAAUUCGGGCUCUCCAAUGUAGUCGUCUGAC
GUGGUAUCUCUACMUUGGAGAAUUCGGGCUCUCCAAUGUAGUCGUCUGAC
>AAAUUACAAACUA6UCCCAUCGCUUGCUGGAUGGGAUUAGGAAUUGUUAC
AAAUUACAAACUAMUCCCAUCGCUUGCUGGAUGGGAUUAGGAAUUGUUAC
>GUAAAGCGUAGGC6UUUUCGCCCUCGCGGCCGAAAAUGCCUUAGAAGCUU
GUAAAGCGUAGGCMUUUUCGCCCUCGCGGCCGAAAAUGCCUUAGAAGCUU
>GUCUUCUUAGGUG6UAUGGGAGAACUAAGGCCCAUAUCACUAUAUUAUCC
GUCUUCUUAGGUGMUAUGGGAGAACUAAGGCCCAUAUCACUAUAUUAUCC
>GCGAAAACUAUCCC6UAGAGGGGUACCAUCCUCUAUGGGAGCUGUCCGCA
GCGAAAACUAUCCCMUAGAGGGGUACCAUCCUCUAUGGGAGCUGUCCGCA
>CACUCGCGGCUGAA6UACUGGGGUCAAAUGCAGUAUUUCAGGGGCAAUGA
CACUCGCGGCUGAAMUACUGGGGUCAAAUGCAGUAUUUCAGGGGCAAUGA
>GAGGGCGCAUCUGG6UCGGGACCCCCCACACCCGAUCCAGGUAUUCCCGA
GAGGGCGCAUCUGGMUCGGGACCCCCCACACCCGAUCCAGGUAUUCCCGA
>AAUUGCUAGGAACA6UUGUCUUGGUUGACCGACAAUUGUUGUUUGAACGC
AAUUGCUAGGAACAMUUGUCUUGGUUGACCGACAAUUGUUGUUUGAACGC
>CGUGUCAUCAAUGA6UCUUUGGCUGACUACAAAGAUUCAUUGUGUUCUGU
CGUGUCAUCAAUGAMUCUUUGGCUGACUACAAAGAUUCAUUGUGUUCUGU
>UAGGUACCGGUUGC6UUCCCACUCCUGACUGGGAAUGCAAUACCAAAGCU
UAGGUACCGGUUGCMUUCCCACUCCUGACUGGGAAUGCAAUACCAAAGCU
>UGUGCAAGUGCGGA6UGUAGUAUGGUGGGGCUACAUUCCGACACUUGUUA
UGUGCAAGUGCGGAMUGUAGUAUGGUGGGGCUACAUUCCGACACUUGUUA
>AGGGCGUCAUGAGU6UAGAGAUGAUUCUUGCUCUAUACUCCCUAAUGCCA
AGGGCGUCAUGAGUMUAGAGAUGAUUCUUGCUCUAUACUCCCUAAUGCCA
>AAAUUGGAGUGGAAC6UGAUUUAAUACGAGAUCAUGUUCCAGAAUGGAAU
AAAUUGGAGUGGAACMUGAUUUAAUACGAGAUCAUGUUCCAGAAUGGAAU
>UGCACGCAUGGUUUG6UGCGAGUACCACUACGCAUCAAACGCUGGGGCCC
UGCACGCAUGGUUUGMUGCGAGUACCACUACGCAUCAAACGCUGGGGCCC
>GUUAGAUCAGCGGGU6UUCGACUAUGCUCACGAAUACCCGAAGAGGCAAC
GUUAGAUCAGCGGGUMUUCGACUAUGCUCACGAAUACCCGAAGAGGCAAC
>GGCUCCCAGGAACGA6UCGAACAUAGUCGUUCGAUUCGUUUGCCCAAGCG
GGCUCCCAGGAACGAMUCGAACAUAGUCGUUCGAUUCGUUUGCCCAAGCG
>CGGAUAUCCUGUUGC6UAGUCUCCGGUUUAACUAUGCAACUGACAGUAAU
CGGAUAUCCUGUUGCMUAGUCUCCGGUUUAACUAUGCAACUGACAGUAAU
>AUGUUUUUGAGAAAA6UCCGGGCCUAAGUACGGAUUUUUCAAGUCGGCUC
AUGUUUUUGAGAAAAMUCCGGGCCUAAGUACGGAUUUUUCAAGUCGGCUC
>AGUCAUACGUCCGGU6UCAGGUCAAUUCCACUGAUACCGGAAUCUAAGAU
AGUCAUACGUCCGGUMUCAGGUCAAUUCCACUGAUACCGGAAUCUAAGAU
>UGUGAAAGCGAUCUA6UAGGUAAUGGGAACCCUAUUAGAUCAGCACGGCU
UGUGAAAGCGAUCUAMUAGGUAAUGGGAACCCUAUUAGAUCAGCACGGCU
>CAUUCGCGGCAGGGUG6UCUCUAUUGUAAAAGAUCACCCUCGGAGUUUUU
CAUUCGCGGCAGGGUGMUCUCUAUUGUAAAAGAUCACCCUCGGAGUUUUU
>AUUGUGUUUUGUAUGA6UGAGUUCUCUGGUUCAUUCAUACUUAUCACGGC
AUUGUGUUUUGUAUGAMUGAGUUCUCUGGUUCAUUCAUACUUAUCACGGC
>GAUGACUAGCGGCCCU6UAUGCUUACUCACAUAUAGGGCCACAAUCGAGC
GAUGACUAGCGGCCCUMUAUGCUUACUCACAUAUAGGGCCACAAUCGAGC
>GUUCUCCAUGAGUAUA6UUUGUUGGACACUAAAUUAUACUUGGGGGUAUU
GUUCUCCAUGAGUAUAMUUUGUUGGACACUAAAUUAUACUUGGGGGUAUU
>UACGUCAUGUAAUGGC6UAGUUUACUCCACCUAUGCCAUUGUUUUUACCC
UACGUCAUGUAAUGGCMUAGUUUACUCCACCUAUGCCAUUGUUUUUACCC
>AUUUCUGUUAAUUGAU6UGGUCGAAGAACUCCAUAUCAAUCAACCAGUGA
AUUUCUGUUAAUUGAUMUGGUCGAAGAACUCCAUAUCAAUCAACCAGUGA
>AUAUUGUAGUAUCGCC6UGGUAAUUUUCUACCAUGGCGAUUGUUCGUGGG
AUAUUGUAGUAUCGCCMUGGUAAUUUUCUACCAUGGCGAUUGUUCGUGGG
>CCUUCUCUCAGAUAGA6UAGCAGAAGCGAACUAUUCUAUCGCGACAUUGC
CCUUCUCUCAGAUAGAMUAGCAGAAGCGAACUAUUCUAUCGCGACAUUGC
>UCUGACAUGCUGGCAUU6UUUGCAAGGAGCAAUAAUGCCAAGUUCCUAGC
UCUGACAUGCUGGCAUUMUUUGCAAGGAGCAAUAAUGCCAAGUUCCUAGC
>CUAAUUAGUCCAUUCCG6UAGGCCAGAACAUAUCGGAAUGUACGUGUGAA
CUAAUUAGUCCAUUCCGMUAGGCCAGAACAUAUCGGAAUGUACGUGUGAA
>GGAUUCUUAGUUCAUAU6UGAACGAAAUCUCAUAUAUGAAUAUGAUCAGU
GGAUUCUUAGUUCAUAUMUGAACGAAAUCUCAUAUAUGAAUAUGAUCAGU
>GACAAGCCAUGCCCGAA6UCUCCCAUGAAUGAUUUCGGGCCGCCCACCGA
GACAAGCCAUGCCCGAAMUCUCCCAUGAAUGAUUUCGGGCCGCCCACCGA
>UGUUUGCCGAACCGGAG6UUUCCAAUGCUAAAUCUCCGGUCCGCCGUGUA
UGUUUGCCGAACCGGAGMUUUCCAAUGCUAAAUCUCCGGUCCGCCGUGUA
>CAGGGCGGAUUCGAUGG6UCGCGCGUUAAGGAUCCAUCGAAUAGUCGUCC
CAGGGCGGAUUCGAUGGMUCGCGCGUUAAGGAUCCAUCGAAUAGUCGUCC
>CUCCCCCAGAUGGUAGG6UCGUGAUAGGGGGAUCCUACCACGCCCACCGU
CUCCCCCAGAUGGUAGGMUCGUGAUAGGGGGAUCCUACCACGCCCACCGU
>GGCUGCACCGAAGGACC6UGGCAAUUAUUCCAUGGUCCUUGCGGGACACG
GGCUGCACCGAAGGACCMUGGCAAUUAUUCCAUGGUCCUUGCGGGACACG
>ACCCUUAACUCGCUGGAG6UGAUGUCAUUCAUCUCCAGCGGGUCAGUGUC
ACCCUUAACUCGCUGGAGMUGAUGUCAUUCAUCUCCAGCGGGUCAGUGUC
>AGCGAUAUCUAGAUGAGC6UAUAACGUGCAAUGCUCAUCUGUAUCGAGGU
AGCGAUAUCUAGAUGAGCMUAUAACGUGCAAUGCUCAUCUGUAUCGAGGU
>ACGGAGUGGGCCCUGCGC6UCCUGUCAACGAUGCGCAGGGUCAUUCCAGA
ACGGAGUGGGCCCUGCGCMUCCUGUCAACGAUGCGCAGGGUCAUUCCAGA
>ACAGCGGGAGUUCUACCA6UACUUACUCGAAUUGGUAGAACAGAGCAAAG
ACAGCGGGAGUUCUACCAMUACUUACUCGAAUUGGUAGAACAGAGCAAAG
>AACUAGCCGAUUUUCUUC6UCUUGCAUUGGAUGAAGAAAAGAGACAUCCG
AACUAGCCGAUUUUCUUCMUCUUGCAUUGGAUGAAGAAAAGAGACAUCCG
>UCGUUUUCAACCGACAAA6UACAUUUUGUGAUUUUGUCGGAACGCAUUAG
UCGUUUUCAACCGACAAAMUACAUUUUGUGAUUUUGUCGGAACGCAUUAG
>AGCAUUCGGAGAUAACUA6UUUUAUAGGCGAUUAGUUAUCCAUUGCACCG
AGCAUUCGGAGAUAACUAMUUUUAUAGGCGAUUAGUUAUCCAUUGCACCG
>GGUGGAGUUAUCUCAUCA6UCCGAACCCGGAUUGAUGAGAAAAAGACUCU
GGUGGAGUUAUCUCAUCAMUCCGAACCCGGAUUGAUGAGAAAAAGACUCU
>UCUUUAACGG6AUGACGACGCAUCGGAAGACGUCGUCAUUGAUCCACUGA
UCUUUAACGGMAUGACGACGCAUCGGAAGACGUCGUCAUUGAUCCACUGA
>UCAAGUUUGU6AGACAGGGGCGUUCGCGUACCCCUGUCUUCGAAGUGUUU
UCAAGUUUGUMAGACAGGGGCGUUCGCGUACCCCUGUCUUCGAAGUGUUU
>GCGUCCGCGA6AAGUUCGGCCAACCAAGACGCCGAACUUUGUAGACUACA
GCGUCCGCGAMAAGUUCGGCCAACCAAGACGCCGAACUUUGUAGACUACA
>CUUGGCACCG6AGACAAUAGUGUCGCUGUUCUAUUGUCUUUUGUCGUGGA
CUUGGCACCGMAGACAAUAGUGUCGCUGUUCUAUUGUCUUUUGUCGUGGA
>UGUCACCGGU6ACAUAGAUCUACAUGCACCGAUCUAUGUUGUUGACCUAA
UGUCACCGGUMACAUAGAUCUACAUGCACCGAUCUAUGUUGUUGACCUAA
>GUGCGCCCGC6AUAAUAUGGCCAGGACCCGCCAUAUUAUUCUGUGUGCGG
GUGCGCCCGCMAUAAUAUGGCCAGGACCCGCCAUAUUAUUCUGUGUGCGG
>GCAUCCUGAG6ACUUGGACAGUUAUGUGUAUGUCCAAGUUCCUCCCUGCU
GCAUCCUGAGMACUUGGACAGUUAUGUGUAUGUCCAAGUUCCUCCCUGCU
>AGACGUCGUA6AUAACCUUAAAAAGCCUCUUAAGGUUAUUAUGCGACGUC
AGACGUCGUAMAUAACCUUAAAAAGCCUCUUAAGGUUAUUAUGCGACGUC
>AACAGUAAUCA6AGUGGUCUAGAAAUCCCGAGACCACUUUGCUUUCGCUG
AACAGUAAUCAMAGUGGUCUAGAAAUCCCGAGACCACUUUGCUUUCGCUG
>UAUAAGAGGUG6AACCCUCGGUUUAUGUGGCGAGGGUUUCCUGAAUGAGG
UAUAAGAGGUGMAACCCUCGGUUUAUGUGGCGAGGGUUUCCUGAAUGAGG
>UAUUUUCCUUU6AGACAAAAACUGCCGCCAUUUUGUCUUAAGGCGCAUCA
UAUUUUCCUUUMAGACAAAAACUGCCGCCAUUUUGUCUUAAGGCGCAUCA
>CCCACCCGGUU6AGAAGCCGUGCUAUCUCUCGGCUUCUUACUUGUCGUAG
CCCACCCGGUUMAGAAGCCGUGCUAUCUCUCGGCUUCUUACUUGUCGUAG
>GGUUACGAGCU6AGAGCCAUGGGACAGGACAUGGCUCUUAAAAUUCCGGG
GGUUACGAGCUMAGAGCCAUGGGACAGGACAUGGCUCUUAAAAUUCCGGG
>AUGUUGGACUG6AUGUGUCGCCGGGCCAGACGACACAUUCUCAGCUUCUC
AUGUUGGACUGMAUGUGUCGCCGGGCCAGACGACACAUUCUCAGCUUCUC
>GCCUACAUCGC6AUUGAAGACCCGCCACUGUCUUCAAUUGGCCCCGUGCC
GCCUACAUCGCMAUUGAAGACCCGCCACUGUCUUCAAUUGGCCCCGUGCC
>UUGCACCUCAU6ACGGUAAUUUAAGGAACUAUUACCGUUAUGGGUCUAAU
UUGCACCUCAUMACGGUAAUUUAAGGAACUAUUACCGUUAUGGGUCUAAU
>UAAGAUGUGCCU6AACGCACAUGAGUGCUGGUGCGUUUAGAACAGAUCGC
UAAGAUGUGCCUMAACGCACAUGAGUGCUGGUGCGUUUAGAACAGAUCGC
>ACGCGGUCGCAC6AUCACCGCGAACGGAGCCGGUGAUUGUUUCAGUAUCC
ACGCGGUCGCACMAUCACCGCGAACGGAGCCGGUGAUUGUUUCAGUAUCC
>AGAUGUCGGCGC6AUCCGUGCGAUGGCAAACACGGAUUGCAGACUCCCCG
AGAUGUCGGCGCMAUCCGUGCGAUGGCAAACACGGAUUGCAGACUCCCCG
>CGUGACCUCUUU6AAUUAAGCCUGUUUCAGCUUAAUUUAAAUUCUCUGGU
CGUGACCUCUUUMAAUUAAGCCUGUUUCAGCUUAAUUUAAAUUCUCUGGU
>AAGGCAUCCGUA6ACCGCCACCUGGAGCUAUGGCGGUUUAAGAAUAUCGC
AAGGCAUCCGUAMACCGCCACCUGGAGCUAUGGCGGUUUAAGAAUAUCGC
>GAGGUAACAGUA6AACGCGCGAGUCCAAUAGCGCGUUUUACCCCGAUGAG
GAGGUAACAGUAMAACGCGCGAGUCCAAUAGCGCGUUUUACCCCGAUGAG
>UCAUUUCACAGA6AAUUACCAGAUUAGUCAGGUAAUUUUCCGGCAUCUGC
UCAUUUCACAGAMAAUUACCAGAUUAGUCAGGUAAUUUUCCGGCAUCUGC
>CUGACGUUUCCC6AUUCACUCACGGUAGAAAGUGAAUUGGUAUGAUCGUU
CUGACGUUUCCCMAUUCACUCACGGUAGAAAGUGAAUUGGUAUGAUCGUU
>CAGAUAUUUUAUG6AUUUCCAGCUGGCCACGGAAAUUCAUGGGUAGCAAC
CAGAUAUUUUAUGMAUUUCCAGCUGGCCACGGAAAUUCAUGGGUAGCAAC
>GGUAUCUUAGGCC6AAACAACUAUUUUAUCUUGUUUUGGCCCCAUUUCCA
GGUAUCUUAGGCCMAAACAACUAUUUUAUCUUGUUUUGGCCCCAUUUCCA
>GUCUGUGCAACUU6AUGCAGUCCUAUCUUCCUGCAUUAAGCCACCUUGAU
GUCUGUGCAACUUMAUGCAGUCCUAUCUUCCUGCAUUAAGCCACCUUGAU
>AUAAGAGUCGUUU6AUAGGACAAACAUAUCUCCUAUUAAAACAAUGCUGU
AUAAGAGUCGUUUMAUAGGACAAACAUAUCUCCUAUUAAAACAAUGCUGU
>CUAUAUCAUUGAU6AAGGGCUAAUGCUGUCGCCCUUUAUCGAUCUCGUUU
CUAUAUCAUUGAUMAAGGGCUAAUGCUGUCGCCCUUUAUCGAUCUCGUUU
>AAAGCGCUUGCAA6AGCUCAGAUAACAAACUGAGCUUUUGUGUCAUUUUU
AAAGCGCUUGCAAMAGCUCAGAUAACAAACUGAGCUUUUGUGUCAUUUUU
>UAGCCUAUGACCG6ACUAAAAAUAGGAUUGUUUAGUUCGGGGUAGACCCA
UAGCCUAUGACCGMACUAAAAAUAGGAUUGUUUAGUUCGGGGUAGACCCA
>CGGAUACUCCUGG6AGCGAGUCUCCCCAUACUCGCUUCCAUAGUUCCUGU
CGGAUACUCCUGGMAGCGAGUCUCCCCAUACUCGCUUCCAUAGUUCCUGU
>GCAAGGGCUGUAUU6AAUGACGCGCUGAUAUCAUUUAAUAAGGACAAAAC
GCAAGGGCUGUAUUMAAUGACGCGCUGAUAUCAUUUAAUAAGGACAAAAC
>CCCUUCACUAUAAC6AUUUGGUAUUAGUGACAAAUUGUUAGUUAAACAGA
CCCUUCACUAUAACMAUUUGGUAUUAGUGACAAAUUGUUAGUUAAACAGA
>UUCAUCUCCAAUAC6AGCUGAAACUGCUACCAGCUUGUAUGGAGUGCUUG
UUCAUCUCCAAUACMAGCUGAAACUGCUACCAGCUUGUAUGGAGUGCUUG
>GAGCUGCCGGGUUA6ACUGCGUCGGCCUAUGCAGUUUAACGCUUCCGAAU
GAGCUGCCGGGUUAMACUGCGUCGGCCUAUGCAGUUUAACGCUUCCGAAU
>ACAACUUACAUCGG6AAUGUGUUCCGAGCAACAUUUCCGACACCGAUUUC
ACAACUUACAUCGGMAAUGUGUUCCGAGCAACAUUUCCGACACCGAUUUC
>UAAUAACACGAAUU6ACGCGAGCUCAGGCCCGCGUUAAUUAGCCGAGCUU
UAAUAACACGAAUUMACGCGAGCUCAGGCCCGCGUUAAUUAGCCGAGCUU
>GUCACGUUAAUAAG6AGAAUUAAUUUUAUCAUUCUUCUUAGCUCAGGUUU
GUCACGUUAAUAAGMAGAAUUAAUUUUAUCAUUCUUCUUAGCUCAGGUUU
>UUUCGUCCCGCUCU6AUUUCUUCAAGACAAGAAAUUAGAGGUGGAACCCA
UUUCGUCCCGCUCUMAUUUCUUCAAGACAAGAAAUUAGAGGUGGAACCCA
>GUAUUCGCCGAUACG6AAACUGUACGCUACGUUUUCGUAUCCCAUCGCAU
GUAUUCGCCGAUACGMAAACUGUACGCUACGUUUUCGUAUCCCAUCGCAU
>UUCCCGAUGCCGUGU6ACUGGUCUGCUGUACAGUUACACGUGUCAGAGGU
UUCCCGAUGCCGUGUMACUGGUCUGCUGUACAGUUACACGUGUCAGAGGU
>CGAACGUCCCUACGG6AUCGAUGUGGGUCCCGAUUCCGUAAGAUGGGAAU
CGAACGUCCCUACGGMAUCGAUGUGGGUCCCGAUUCCGUAAGAUGGGAAU
>CAAGAUAGGGGUUAU6ACGACUCCGGGCCUUCGUUAUAACUCUCGGAUGU
CAAGAUAGGGGUUAUMACGACUCCGGGCCUUCGUUAUAACUCUCGGAUGU
>GGGCCGCCAAUCGGG6AUUGAAGGUUUCGUCAAUUCCCGAUUCAGUAGUA
GGGCCGCCAAUCGGGMAUUGAAGGUUUCGUCAAUUCCCGAUUCAGUAGUA
>CUAGACGAAAGUUUC6ACCGCAUCCUCACACGGUUGAAACUCCACAAGAA
CUAGACGAAAGUUUCMACCGCAUCCUCACACGGUUGAAACUCCACAAGAA
>CCGCGUCUACUACGG6AUUUCUCUGUAUACAAAUUCCGUAUCCGCUGAAA
CCGCGUCUACUACGGMAUUUCUCUGUAUACAAAUUCCGUAUCCGCUGAAA
>CACCUGGUGACCUUC6AAGACUCUGCCUGUUCUUUGAAGGUGUCCCUGUU
CACCUGGUGACCUUCMAAGACUCUGCCUGUUCUUUGAAGGUGUCCCUGUU
>ACCUGGCCUCAGUAGG6AGAUGGGCAAGAGUCUUCCUACUAAUAAUUGUG
ACCUGGCCUCAGUAGGMAGAUGGGCAAGAGUCUUCCUACUAAUAAUUGUG
>ACAUCUACAGCUCUCC6ACUGUGCCCCUCGAGUUGGAGAGUCGACGUCAC
ACAUCUACAGCUCUCCMACUGUGCCCCUCGAGUUGGAGAGUCGACGUCAC
>UCUGGGUAGGGAUCAG6AGAGUAAGUAUUUUCUUCUGAUCCUUUCGCUAC
UCUGGGUAGGGAUCAGMAGAGUAAGUAUUUUCUUCUGAUCCUUUCGCUAC
>CCUCAUCGAGGCGAGG6ACGACCCAUACCUCGUUCCUCGCUCUAUGCUCA
CCUCAUCGAGGCGAGGMACGACCCAUACCUCGUUCCUCGCUCUAUGCUCA
>GUGACAAAAUUCGCUA6ACGACUAACUUUGCGUUUAGCGACAUGCGUCAG
GUGACAAAAUUCGCUAMACGACUAACUUUGCGUUUAGCGACAUGCGUCAG
>AGCUCCACUAAUUUUA6ACCAAGUGGAGUGGGUUUAAAAUUUAUAGCACA
AGCUCCACUAAUUUUAMACCAAGUGGAGUGGGUUUAAAAUUUAUAGCACA
>UACACUACCCACCUGU6AUGAGCUCAGUACCAUUACAGGUUCGCCCUGGG
UACACUACCCACCUGUMAUGAGCUCAGUACCAUUACAGGUUCGCCCUGGG
>CCCCUACCCGACCUAA6AAGUUCAGGCUGGCUUUUUAGGUCAGUUAUAAU
CCCCUACCCGACCUAAMAAGUUCAGGCUGGCUUUUUAGGUCAGUUAUAAU
>CAACGUAAUCCCCGGAU6AAACAAAGACUUUUUAUCCGGGGCCGUGUAGU
CAACGUAAUCCCCGGAUMAAACAAAGACUUUUUAUCCGGGGCCGUGUAGU
>UUAAUGAGAUUCGUGUU6AGAAAGAUGUGACUUAACACGAAAGACUACGU
UUAAUGAGAUUCGUGUUMAGAAAGAUGUGACUUAACACGAAAGACUACGU
>GAAUACACUGGGAUGAG6AUCCCCGUGAGUAUUCUCAUCCCGUAGUUCAC
GAAUACACUGGGAUGAGMAUCCCCGUGAGUAUUCUCAUCCCGUAGUUCAC
>UCGCCGUCAAGUUGGAA6AAUAAACAGUCAUUUUUCCAACCGGGGCGGAG
UCGCCGUCAAGUUGGAAMAAUAAACAGUCAUUUUUCCAACCGGGGCGGAG
>UGAUGUGUUUCAGAGUG6AUGUUUUCCGGCAUUCACUCUGAGAAUAGAGU
UGAUGUGUUUCAGAGUGMAUGUUUUCCGGCAUUCACUCUGAGAAUAGAGU
>AAGCCAGGGGUAAUCAC6AAAUCCGACAGCUUUGUGAUUAAGUGAUGCAU
AAGCCAGGGGUAAUCACMAAAUCCGACAGCUUUGUGAUUAAGUGAUGCAU
>AGGCCAGCUUACCAUGC6AUUCAGUGCCCUAUUGCAUGGUGUGCACAGAU
AGGCCAGCUUACCAUGCMAUUCAGUGCCCUAUUGCAUGGUGUGCACAGAU
>AGUAGUUGAUUCAAAGG6AUCAGUUUUCCGAUUCCUUUGAAUGAGGGUGG
AGUAGUUGAUUCAAAGGMAUCAGUUUUCCGAUUCCUUUGAAUGAGGGUGG
>GGCCACCACUAACCACAC6AAUCUCAGGCUUUGUGUGGUUCUACCUCAAC
GGCCACCACUAACCACACMAAUCUCAGGCUUUGUGUGGUUCUACCUCAAC
>UAGUUAGUAAACUUAAGC6AAGGGGUAAAGUUGCUUAAGUCCUUAAGCGC
UAGUUAGUAAACUUAAGCMAAGGGGUAAAGUUGCUUAAGUCCUUAAGCGC
>CCAACUAGCCAUGGAACC6AUCCGAUAAUGUUGGUUCCAUCCAGGAAUUA
CCAACUAGCCAUGGAACCMAUCCGAUAAUGUUGGUUCCAUCCAGGAAUUA
>GACGGAGUGGCCCCUCAU6ACUGGAAUGUAUUAUGAGGGGGCAGGGUCUC
GACGGAGUGGCCCCUCAUMACUGGAAUGUAUUAUGAGGGGGCAGGGUCUC
>AAAGCAUACAGAACCGGG6AACUAAUAGAUUUCCCGGUUCAUACUAGGUA
AAAGCAUACAGAACCGGGMAACUAAUAGAUUUCCCGGUUCAUACUAGGUA
>CGUCCUGAUGAUGUAAGC6ACUAAACGGUGUUGCUUACAUGUAGUCUUAC
CGUCCUGAUGAUGUAAGCMACUAAACGGUGUUGCUUACAUGUAGUCUUAC
>UGGCAUUGCGAUCCCUAU6ACUUUUGCGGUUUAUAGGGAUCGAGGGGAGU
UGGCAUUGCGAUCCCUAUMACUUUUGCGGUUUAUAGGGAUCGAGGGGAGU
>UUUAUGGACCCUCCAUCU6AACGGGGAUAGUUAGAUGGAGAGUUAUCGAA
UUUAUGGACCCUCCAUCUMAACGGGGAUAGUUAGAUGGAGAGUUAUCGAA
>GGGGCAUACAUUCAUCUCACUAACUGGGAUGUGAGAUGA6CUAAGAGGAU
GGGGCAUACAUUCAUCUCACUAACUGGGAUGUGAGAUGAMCUAAGAGGAU
>GUAUUGAACGUUGGCCCCGAUAUCCACGUGUCGGGGCCA6ACGAUUUUUA
GUAUUGAACGUUGGCCCCGAUAUCCACGUGUCGGGGCCAMACGAUUUUUA
>UCCACGUUAAUUGCUGGAACAUCACUAAACGUUCCAGCA6CUACGGACCC
UCCACGUUAAUUGCUGGAACAUCACUAAACGUUCCAGCAMCUACGGACCC
>CAUGGCUGCAUUCACACAGUGAGCGAAACCACUGUGUGA6AAGUAUCAGC
CAUGGCUGCAUUCACACAGUGAGCGAAACCACUGUGUGAMAAGUAUCAGC
>GCAUAUAAUCUUCUGCAUAGCCGAAGCGAGCUAUGCAGA6GCGCAUCGCG
GCAUAUAAUCUUCUGCAUAGCCGAAGCGAGCUAUGCAGAMGCGCAUCGCG
>ACACAGCGUGUUGCCGUCCUAGACGCUCCGAGGACGGCA6GUGUGCCAAA
ACACAGCGUGUUGCCGUCCUAGACGCUCCGAGGACGGCAMGUGUGCCAAA
>AGGCUCCGGUUUAAGAACCGUCACAUACUUCGGUUCUUA6UAACUUUGGG
AGGCUCCGGUUUAAGAACCGUCACAUACUUCGGUUCUUAMUAACUUUGGG
>GGCUCGGGAUUUGAGGUAAUCCGCAUCCAAAUUACCUCA6AACUCGUGUU
GGCUCGGGAUUUGAGGUAAUCCGCAUCCAAAUUACCUCAMAACUCGUGUU
>UCCGAACGGCAUUUAAAGACUGGCAACCGCGUCUUUAA6UAUGCCCGUGU
UCCGAACGGCAUUUAAAGACUGGCAACCGCGUCUUUAAMUAUGCCCGUGU
>UGAAGGGAUCUUUGGACGUUAAACUUCGACAACGUCCA6AGGGGACCGGA
UGAAGGGAUCUUUGGACGUUAAACUUCGACAACGUCCAMAGGGGACCGGA
>UGAUCGAGGACUUAAUGGUUAUACACUGACAACCAUUA6GGUAUCUUAGA
UGAUCGAGGACUUAAUGGUUAUACACUGACAACCAUUAMGGUAUCUUAGA
>GGCGUAAGAUGUUCGAGAAAUGAGUUGUAGUUUCUCGA6CCGAUCAAGAC
GGCGUAAGAUGUUCGAGAAAUGAGUUGUAGUUUCUCGAMCCGAUCAAGAC
>CCGCACCCCAUUUACACGCGGUACCGGCGCCGCGUGUA6AGUCGAGCCCG
CCGCACCCCAUUUACACGCGGUACCGGCGCCGCGUGUAMAGUCGAGCCCG
>AGCCAAGCUCUUUGUUUACAUAUAUUGAGGUGUAAACA6ACCCAUUGGGG
AGCCAAGCUCUUUGUUUACAUAUAUUGAGGUGUAAACAMACCCAUUGGGG
>UCAGUGAUAAUUUCCUAAGCUCAUAAGCUGGCUUAGGA6AUUAUGGGAAA
UCAGUGAUAAUUUCCUAAGCUCAUAAGCUGGCUUAGGAMAUUAUGGGAAA
>ACGUCGGUGUUUUGACUGCAAUGGUGCUUUUGCAGUCA6AUGACAUGCCA
ACGUCGGUGUUUUGACUGCAAUGGUGCUUUUGCAGUCAMAUGACAUGCCA
>CUGAACCACGUUUUCUAUUAGCUCUGAGACUAAUAGA6AACCCUGACGCG
CUGAACCACGUUUUCUAUUAGCUCUGAGACUAAUAGAMAACCCUGACGCG
>GUAACUAUUUACUUUCAGUAAGACAAGACGUACUGAA6GUCGUGACACGG
GUAACUAUUUACUUUCAGUAAGACAAGACGUACUGAAMGUCGUGACACGG
>CAGAUAAAUGUCUUGCGGUCUCAUAGUCCGGACCGCA6GACGCCACCAGC
CAGAUAAAUGUCUUGCGGUCUCAUAGUCCGGACCGCAMGACGCCACCAGC
>CAUGGAACCGUUUUGAAUCAUUCCGGGGCGUGAUUCA6AAAGUUUGCUGG
CAUGGAACCGUUUUGAAUCAUUCCGGGGCGUGAUUCAMAAAGUUUGCUGG
>CUUACGGUGGUCUUAUCAUAUACAAAUAGUUAUGAUA6GAAGCCAUGAGG
CUUACGGUGGUCUUAUCAUAUACAAAUAGUUAUGAUAMGAAGCCAUGAGG
>ACGGGGCUCCCUUUUUCAGUCCUAUUGUAUACUGAAA6AGCUGUUAGCGC
ACGGGGCUCCCUUUUUCAGUCCUAUUGUAUACUGAAAMAGCUGUUAGCGC
>CAGACUUAAUUUUUGCUUACACGAGACAAAGUAAGCA6AAUAAUGUGCGC
CAGACUUAAUUUUUGCUUACACGAGACAAAGUAAGCAMAAUAAUGUGCGC
>UCUCCAAGGUUGUUCAGGCUUUUUUUCGAGAGCCUGA6CACAUUUUCCCC
UCUCCAAGGUUGUUCAGGCUUUUUUUCGAGAGCCUGAMCACAUUUUCCCC
>CGCACUGGCCACGUUCACGAAUUGGUAUCUUCGUGA6CGUGUAAAUGCGG
CGCACUGGCCACGUUCACGAAUUGGUAUCUUCGUGAMCGUGUAAAUGCGG
>GUACGUGGUCGAGUUCUUUAAGCAUUUAAGUAAAGA6CUCGGCGCUCGCA
GUACGUGGUCGAGUUCUUUAAGCAUUUAAGUAAAGAMCUCGGCGCUCGCA
>UAAACUAUGAAUGUUCCCGAAUCUGGGAUCUCGGGA6CAUGUCAGAAGAC
UAAACUAUGAAUGUUCCCGAAUCUGGGAUCUCGGGAMCAUGUCAGAAGAC
>CGCGGACUUAUUCUUACUCUAGUCUUGUGAAGAGUA6GAAAUGAAUUGUA
CGCGGACUUAUUCUUACUCUAGUCUUGUGAAGAGUAMGAAAUGAAUUGUA
>CCACACCCAAUGAUUGUCACGACUCUACGCGUGACA6UCAGCCAACCCUC
CCACACCCAAUGAUUGUCACGACUCUACGCGUGACAMUCAGCCAACCCUC
>CGACGGUCUUUAAUUCACCGAGUGGGGGGCCGGUGA6UUAUAACCAUUUU
CGACGGUCUUUAAUUCACCGAGUGGGGGGCCGGUGAMUUAUAACCAUUUU
>ACAUAGGAACUCUUUUUUCUGAGAAAAGGUAGAAAA6AGAGACAUGUCGU
ACAUAGGAACUCUUUUUUCUGAGAAAAGGUAGAAAAMAGAGACAUGUCGU
>UAUAAACCCCCCGUUUGUUGAAUAUGCCAUCAACAA6CGGCACUGGGGUG
UAUAAACCCCCCGUUUGUUGAAUAUGCCAUCAACAAMCGGCACUGGGGUG
>AACAUCUAAGUGGUUUCGGGUCCAUUCCCACCCGA6ACCAACAAAGACAA
AACAUCUAAGUGGUUUCGGGUCCAUUCCCACCCGAMACCAACAAAGACAA
>AGCAGCUCGCGGGGUUCGGUCUUAACCGCGACCGA6CCCCGCCAUGCCCG
AGCAGCUCGCGGGGUUCGGUCUUAACCGCGACCGAMCCCCGCCAUGCCCG
>GUUUCCCAUACGCCUUCGGGGGUGCCCGGACCCGA6GGCGAUUGAGUGAU
GUUUCCCAUACGCCUUCGGGGGUGCCCGGACCCGAMGGCGAUUGAGUGAU
>AGCUGGACCAGCACUUAUUCCCCGCAUAAUGAAUA6GUGCAACCUGCGAG
AGCUGGACCAGCACUUAUUCCCCGCAUAAUGAAUAMGUGCAACCUGCGAG
>UAACUAAUUAGCGAUUUGAUUAGAUAACUGAUCAA6UCGCAAGACGGUUC
UAACUAAUUAGCGAUUUGAUUAGAUAACUGAUCAAMUCGCAAGACGGUUC
>CCCAGACUUCAUGAUUUAAGAACAUGUGCGCUUAA6UCAUAGUCAUAGAU
CCCAGACUUCAUGAUUUAAGAACAUGUGCGCUUAAMUCAUAGUCAUAGAU
>GAGGUAGCAUCUGUUUACCUCUGUGUAUGUAGGUA6ACAGGUGGCCUCUA
GAGGUAGCAUCUGUUUACCUCUGUGUAUGUAGGUAMACAGGUGGCCUCUA
>UCUGUCGUGAACAUUUUGCAGAAACAACGCUGCAA6AUGUGCUAUGGCAC
UCUGUCGUGAACAUUUUGCAGAAACAACGCUGCAAMAUGUGCUAUGGCAC
>GUCUACUUUUACAGCUUUUGCCAACGAACGCAAA6GCUGUACCAGGGAUC
GUCUACUUUUACAGCUUUUGCCAACGAACGCAAAMGCUGUACCAGGGAUC
>UCUCCUUGCGGUCAAUUUAUUCCUUAGUAGAUAA6UUGACCCUCUGCGUU
UCUCCUUGCGGUCAAUUUAUUCCUUAGUAGAUAAMUUGACCCUCUGCGUU
>CAGCUACUACAUAAUUUUACUAGGAACAAAGUAA6AUUAUAUGUUGACAA
CAGCUACUACAUAAUUUUACUAGGAACAAAGUAAMAUUAUAUGUUGACAA
>AGCACCUCUUAUUAGUUGAAAAUUCUGCAGUUCA6CUAAUCAACUUAUGA
AGCACCUCUUAUUAGUUGAAAAUUCUGCAGUUCAMCUAAUCAACUUAUGA
>GUUGUCCUGGCCGAGUUUUCCGCACACUUUGAAA6CUCGGAGGGCUACUU
GUUGUCCUGGCCGAGUUUUCCGCACACUUUGAAAMCUCGGAGGGCUACUU
>UCUCUUCAACUGUGAUUCCCGUCGGAUCUAGGGA6UCACAGAGUUCGUUC
UCUCUUCAACUGUGAUUCCCGUCGGAUCUAGGGAMUCACAGAGUUCGUUC
>GCGGCUCAGCUCCGUUUUCGCUCGACUCCGCGAA6ACGGAAUCUGACUUC
GCGGCUCAGCUCCGUUUUCGCUCGACUCCGCGAAMACGGAAUCUGACUUC
>GAAAAUACUCAGCGCUUCUCAUAGACAGGAGAGA6GCGCUACGUUCCUGU
GAAAAUACUCAGCGCUUCUCAUAGACAGGAGAGAMGCGCUACGUUCCUGU
>UCUGUUUAGGUAGAUUUUUUAGUCUGCUGAAAA6AAUCUAGGGCAGGCCG
UCUGUUUAGGUAGAUUUUUUAGUCUGCUGAAAAMAAUCUAGGGCAGGCCG
>UCCUUGACACGCAGAUUUUUGUCAGGGGCAAAA6AUCUGCUUACUUGAAC
UCCUUGACACGCAGAUUUUUGUCAGGGGCAAAAMAUCUGCUUACUUGAAC
>GCGUGGGUUACCGUUUUUAAAAUUCUAGGUUUA6AAACGGCCGUCCUACG
GCGUGGGUUACCGUUUUUAAAAUUCUAGGUUUAMAAACGGCCGUCCUACG
>AUGAACGUGCGUCUGUUUAAGCGUGUCGAUUUA6ACAGACGCGGCCACCU
AUGAACGUGCGUCUGUUUAAGCGUGUCGAUUUAMACAGACGCGGCCACCU
>UGAAAGCCCUUUUACUUUUUCCUGUUCCGAAAA6AGUAAAGCGAGGCGAC
UGAAAGCCCUUUUACUUUUUCCUGUUCCGAAAAMAGUAAAGCGAGGCGAC
>GCCUAGCCGCAGCCUAUUGUAUAGGCUUUGACA6UAGGCUAGGCGCCCCC
GCCUAGCCGCAGCCUAUUGUAUAGGCUUUGACAMUAGGCUAGGCGCCCCC
>UUAAUAGUCAGCUCCAUUAAAGAACUAAUAUUA6UGGAGCGUCGUGUGGU
UUAAUAGUCAGCUCCAUUAAAGAACUAAUAUUAMUGGAGCGUCGUGUGGU
>GGCGAUCGGAGAGCAAUUUCCAGGUUACUAGAA6UUGCUCACCUGAGCCU
GGCGAUCGGAGAGCAAUUUCCAGGUUACUAGAAMUUGCUCACCUGAGCCU
>AGCCUCGACAAGCCUCGUUAAGUACAGCGUUA6CGAGGCUAAGUAAACGA
AGCCUCGACAAGCCUCGUUAAGUACAGCGUUAMCGAGGCUAAGUAAACGA
>ACGCGGGAGGGGCAGGGUUACAAGGUGACAUA6CCCUGCCGCCACACGGU
ACGCGGGAGGGGCAGGGUUACAAGGUGACAUAMCCCUGCCGCCACACGGU
>GAAGUGAAUAGCGAGCCUUUAGACUACCAAAA6GGCUCGCUUACUUGGUU
GAAGUGAAUAGCGAGCCUUUAGACUACCAAAAMGGCUCGCUUACUUGGUU
>CUUCGGAUUUGUAAAGAUUGACAUCCCAUACA6UCUUUACUGCUGAGUGA
CUUCGGAUUUGUAAAGAUUGACAUCCCAUACAMUCUUUACUGCUGAGUGA
>GCGCAGCCACCUAGCAGUUGGAGUUGUAGUCA6CUGCUAGCUUACCGCUA
GCGCAGCCACCUAGCAGUUGGAGUUGUAGUCAMCUGCUAGCUUACCGCUA
>UCUAGCUGUGAGGUCCCUUUAAUGUGUCAUAA6GGGACCUUGAUAUUUAU
UCUAGCUGUGAGGUCCCUUUAAUGUGUCAUAAMGGGACCUUGAUAUUUAU
>GCAUAGGCCUAUACCCCUUGCUAUCACUCCCA6GGGGUAUGCUCAGCGUG
GCAUAGGCCUAUACCCCUUGCUAUCACUCCCAMGGGGUAUGCUCAGCGUG
>GUAAGGGCCCGAGCAAUUUUUUACUACUAGAA6AUUGCUCAUAUAGCCCG
GUAAGGGCCCGAGCAAUUUUUUACUACUAGAAMAUUGCUCAUAUAGCCCG
>GUUUUAUUGUGUGUGAAAUUAACCGGACCAA6UUUCACACUAUCUCUCCC
GUUUUAUUGUGUGUGAAAUUAACCGGACCAAMUUUCACACUAUCUCUCCC
>AGGGUCCCUUACGAGUGGUUGAAGCCCUGCA6CCACUCGUAAACAAUAUU
AGGGUCCCUUACGAGUGGUUGAAGCCCUGCAMCCACUCGUAAACAAUAUU
>CUCAAAAUGCAGCUGCCGUUUAGGCCAUCCA6CGGCAGCUUAUGUUUACA
CUCAAAAUGCAGCUGCCGUUUAGGCCAUCCAMCGGCAGCUUAUGUUUACA
>UGUGUGGACCCUGCAGUGUUAUAUAGGCGCA6CACUGCAGUAACCAGCCG
UGUGUGGACCCUGCAGUGUUAUAUAGGCGCAMCACUGCAGUAACCAGCCG
>AUCGAUUCGAACAUUUUUUUAAAUCGUUCUA6AAAAAUGUGACGCGAUAG
AUCGAUUCGAACAUUUUUUUAAAUCGUUCUAMAAAAAUGUGACGCGAUAG
>CCCGCUGAUUGCGAACGGUUUUCAGGACCUA6CCGUUCGCAUGGAUAUGC
CCCGCUGAUUGCGAACGGUUUUCAGGACCUAMCCGUUCGCAUGGAUAUGC
>CGUCUAGGUUUGUCGCUCUUGAAAUUUAGGA6GAGCGACAACCCUUCAAU
CGUCUAGGUUUGUCGCUCUUGAAAUUUAGGAMGAGCGACAACCCUUCAAU
>CGUAAAGGUUCAGAGGAUUUGAUUUGUUUUA6AUCCUCUGUUUAGUUAGU
CGUAAAGGUUCAGAGGAUUUGAUUUGUUUUAMAUCCUCUGUUUAGUUAGU
>AAGUCACCUGUAAAAAUAAAUUCCUCCGGAUUUAUUUUU6ACUCGCCCAA
AAGUCACCUGUAAAAAUAAAUUCCUCCGGAUUUAUUUUUMACUCGCCCAA
>GAGCUCCGUUUACGCCAUGGGCAAUUGCAGCCAUGGCGU6GUACGGCUUU
GAGCUCCGUUUACGCCAUGGGCAAUUGCAGCCAUGGCGUMGUACGGCUUU
>GACUCUGACAUAACGCCUAGAAAGCUGUCCCUAGGCGUU6GUCCCUAGGC
GACUCUGACAUAACGCCUAGAAAGCUGUCCCUAGGCGUUMGUCCCUAGGC
>ACCCGGACCCUAUUUAGUGCCACUUAUUUAGCACUAAAU6UGGGUAUGUG
ACCCGGACCCUAUUUAGUGCCACUUAUUUAGCACUAAAUMUGGGUAUGUG
>GAUUAAGUCUUAGAUUCAAGAUGUCCAUUGCUUGAAUCU6UGCCUGGCUC
GAUUAAGUCUUAGAUUCAAGAUGUCCAUUGCUUGAAUCUMUGCCUGGCUC
>UCACCUCCGUUACAUUGAGGGCAUGUGGGUCCUCAAUGU6CGAAGAUGCC
UCACCUCCGUUACAUUGAGGGCAUGUGGGUCCUCAAUGUMCGAAGAUGCC
>AGAUGCUUUGUAAUAUGCUGUCAGUACAUCCAGCAUAUU6GUUACAUGCC
AGAUGCUUUGUAAUAUGCUGUCAGUACAUCCAGCAUAUUMGUUACAUGCC
>GUCAAUCACGUAUACCUCAGAAUCACGCAACUGAGGUAU6UAUCUAAUGC
GUCAAUCACGUAUACCUCAGAAUCACGCAACUGAGGUAUMUAUCUAAUGC
>CAUGUUAUUUCUAACGACGUCAGACAGCGCACGUCGUU6GCCGAUUCCGA
CAUGUUAUUUCUAACGACGUCAGACAGCGCACGUCGUUMGCCGAUUCCGA
>UUCCGCAGUAUUACUGAACUUCUUGGCUCUAGUUCAGU6AACCUUCGGCU
UUCCGCAGUAUUACUGAACUUCUUGGCUCUAGUUCAGUMAACCUUCGGCU
>GCAGGAUCAGAUAGCUGGAUCUUAUGAACAAUCCAGCU6UUAAACUAGGG
GCAGGAUCAGAUAGCUGGAUCUUAUGAACAAUCCAGCUMUUAAACUAGGG
>AUCGGGUCCCUUAGUACGUUUGAGGCUCUAAACGUACU6AAUGGGAGACA
AUCGGGUCCCUUAGUACGUUUGAGGCUCUAAACGUACUMAAUGGGAGACA
>UAUUGCAACCAUAACUAAAGAUGUUAUUCUCUUUAGUU6UGACAUGUUAU
UAUUGCAACCAUAACUAAAGAUGUUAUUCUCUUUAGUUMUGACAUGUUAU
>CUAGGUGUUAAUAUAAUACAUAGACGCGAAUGUAUUAU6UUAAGAAACAC
CUAGGUGUUAAUAUAAUACAUAGACGCGAAUGUAUUAUMUUAAGAAACAC
>UAAGAUUGUUUUAUUAGAAGGGGCCUAAGUCUUCUAAU6AAAACCGCGAA
UAAGAUUGUUUUAUUAGAAGGGGCCUAAGUCUUCUAAUMAAAACCGCGAA
>GACGAGUAGGUUAUCCAAGCUUCCCACUAUGCUUGGAU6AAUGGAGGCCA
GACGAGUAGGUUAUCCAAGCUUCCCACUAUGCUUGGAUMAAUGGAGGCCA
>CUCCGGCGGUCCUACGGCGCCGGCCUUAGCGCGCCGU6GGAAAGUGCCUA
CUCCGGCGGUCCUACGGCGCCGGCCUUAGCGCGCCGUMGGAAAGUGCCUA
>GGGCGCGAUCGAUAAGAAUGAAUCUGCUGUCAUUCUU6UCGGCACAGAAU
GGGCGCGAUCGAUAAGAAUGAAUCUGCUGUCAUUCUUMUCGGCACAGAAU
>AUGAGUACCGCCUAUAAAACGCCACCGACCGUUUUAU6GGGAGUACCAUU
AUGAGUACCGCCUAUAAAACGCCACCGACCGUUUUAUMGGGAGUACCAUU
>AUUUUCUAAUGUUAUCGGGCACCGAGGGUUGCCCGAU6ACUUAGGCGAAU
AUUUUCUAAUGUUAUCGGGCACCGAGGGUUGCCCGAUMACUUAGGCGAAU
>GGUAAUUAAUAAUACGUGAGCUCUUCCUAGCUCACGU6UUAGGCCGUACC
GGUAAUUAAUAAUACGUGAGCUCUUCCUAGCUCACGUMUUAGGCCGUACC
>GGUUUUUCAACCUAUAAAAGCGCGAUCGCGCUUUUAU6GGACGGUGAGUC
GGUUUUUCAACCUAUAAAAGCGCGAUCGCGCUUUUAUMGGACGGUGAGUC
>UGCAGUGCACCCUAAGUGCGGUGCGACAGUCGCACUU6GGCUCCAGCUUA
UGCAGUGCACCCUAAGUGCGGUGCGACAGUCGCACUUMGGCUCCAGCUUA
>GACGGUUCGUGAUAGUCCCACUAUGUCAAGUGGGACU6UCCUGGCUCUAU
GACGGUUCGUGAUAGUCCCACUAUGUCAAGUGGGACUMUCCUGGCUCUAU
>UUUACAGCCUCAAUAAACGAGCUAGUUAUUUCGUUU6UUGCUAAGUUCGA
UUUACAGCCUCAAUAAACGAGCUAGUUAUUUCGUUUMUUGCUAAGUUCGA
>AUCUCAGAGAUAAUAAACUAAUCCUCUCGGUAGUUU6UUACUGCAGUUCC
AUCUCAGAGAUAAUAAACUAAUCCUCUCGGUAGUUUMUUACUGCAGUUCC
>UGGAUCCUAGUCCUACCAGCGCUGGUCCGUGCUGGU6GGAUCCCGACGGU
UGGAUCCUAGUCCUACCAGCGCUGGUCCGUGCUGGUMGGAUCCCGACGGU
>AUACUUUCAAGUCUAAACAGAGCAACAACACUGUUU6GACAGAAUCUGGA
AUACUUUCAAGUCUAAACAGAGCAACAACACUGUUUMGACAGAAUCUGGA
>GAUUAGAUCUCCCUAUUAGGGACGCCAAGACCUAAU6GGGACCUCCAUCU
GAUUAGAUCUCCCUAUUAGGGACGCCAAGACCUAAUMGGGACCUCCAUCU
>AGUUGCACUUUAUUAAUACUUCAUUGAAGGAGUAUU6AUACCCCCACAUU
AGUUGCACUUUAUUAAUACUUCAUUGAAGGAGUAUUMAUACCCCCACAUU
>UCCACGGCUUACUUAGAGGACACUCAGAUGUCCUCU6AGUCCACCACAUC
UCCACGGCUUACUUAGAGGACACUCAGAUGUCCUCUMAGUCCACCACAUC
>ACUACUUGCCUUUUAAUAAUCAGCGAAUUAAUUAUU6AAAUUCUUCGGUG
ACUACUUGCCUUUUAAUAAUCAGCGAAUUAAUUAUUMAAAUUCUUCGGUG
>CUGAGCGGGAUAGCUAACACCGCCAGGAACGUGUU6GCUAGCUUCUUGUC
CUGAGCGGGAUAGCUAACACCGCCAGGAACGUGUUMGCUAGCUUCUUGUC
>GAAAGUCCAGGUUGUAGAUCGAACGGUAUCGAUCU6CAACCGCCAGUCGA
GAAAGUCCAGGUUGUAGAUCGAACGGUAUCGAUCUMCAACCGCCAGUCGA
>UGUACGCUGCCCGCUAUCUAUCUAAUUUCUUAGAU6GCGGUAAUUCUCUG
UGUACGCUGCCCGCUAUCUAUCUAAUUUCUUAGAUMGCGGUAAUUCUCUG
>AAGUGAAACGCCACUAAUGAUUGCAAGCUUUCAUU6GUGGGCCAGGUCUG
AAGUGAAACGCCACUAAUGAUUGCAAGCUUUCAUUMGUGGGCCAGGUCUG
>GGUUUUAUGCUCUGUAUGUUCUUGUCAGCAAACAU6CAGAUACUGGGUAU
GGUUUUAUGCUCUGUAUGUUCUUGUCAGCAAACAUMCAGAUACUGGGUAU
>GCCGACGAUACUGGUACGCACCCACCUUCGUGCGU6CCAGACGUCCGGGC
GCCGACGAUACUGGUACGCACCCACCUUCGUGCGUMCCAGACGUCCGGGC
>CUAAGACUUCUAACUAAGUAGCGGUAUCUGUACUU6GUUACGACUACCAG
CUAAGACUUCUAACUAAGUAGCGGUAUCUGUACUUMGUUACGACUACCAG
>ACAUGGAAAGUUUAUAGAACUGUCCUCUCAGUUCU6UAAAGAGCUUCCCC
ACAUGGAAAGUUUAUAGAACUGUCCUCUCAGUUCUMUAAAGAGCUUCCCC
>CCACCUUGAGAGUGGUACGGGAUCCUGUCACCGU6CCACUGUACAGAUUC
CCACCUUGAGAGUGGUACGGGAUCCUGUCACCGUMCCACUGUACAGAUUC
>AAUACUGCUCCAUCCUAAUCCGAUGAACCAGAUU6GGAUGCACUAGUGGG
AAUACUGCUCCAUCCUAAUCCGAUGAACCAGAUUMGGAUGCACUAGUGGG
>GCUUUAAGCGAGCUUUACCGACUGUCGGAUCGGU6AAGCUCCUAACGAAU
GCUUUAAGCGAGCUUUACCGACUGUCGGAUCGGUMAAGCUCCUAACGAAU
>AAGACCAGGAGAUAGUACGCUGGUAGUGGUGCGU6CUAUCUACGGGGAAU
AAGACCAGGAGAUAGUACGCUGGUAGUGGUGCGUMCUAUCUACGGGGAAU
>AAGCAAUUGUACUAGUAACUUUCGAUGACCAGUU6CUAGUUGCCUGUCGA
AAGCAAUUGUACUAGUAACUUUCGAUGACCAGUUMCUAGUUGCCUGUCGA
>GACCUGUUCUAGUGAUACGCGAACCUCUUAGCGU6UCACUGCUACGGAUA
GACCUGUUCUAGUGAUACGCGAACCUCUUAGCGUMUCACUGCUACGGAUA
>CCUCUCUAACUGUUAUAACAAUAUAUCUAAUGUU6UAACAUCCCACUCUU
CCUCUCUAACUGUUAUAACAAUAUAUCUAAUGUUMUAACAUCCCACUCUU
>GCCGAGUAGGGCCUCUAAGUACACACUUCAACUU6GAGGCAACUGCGGCC
GCCGAGUAGGGCCUCUAAGUACACACUUCAACUUMGAGGCAACUGCGGCC
>GCUGGAUACCGGUAUGUACAAUAACCACAUUGU6CAUACCUCUUACCCCG
GCUGGAUACCGGUAUGUACAAUAACCACAUUGUMCAUACCUCUUACCCCG
>GGUGAUUUUGGGACCUUAAAGGCGCGACUAUUU6AGGUCCCCCGAUCUCC
GGUGAUUUUGGGACCUUAAAGGCGCGACUAUUUMAGGUCCCCCGAUCUCC
>GAACGUAUUAAGCAGUUACUCGGGCCACCUAGU6ACUGCUACGCCAAUGC
GAACGUAUUAAGCAGUUACUCGGGCCACCUAGUMACUGCUACGCCAAUGC
>UCAAAAAGAGAAUCAAUAAGCGAUGCUCCACUU6UUGAUUCGGCUUCUUG
UCAAAAAGAGAAUCAAUAAGCGAUGCUCCACUUMUUGAUUCGGCUUCUUG
>GAAUUCUAACGCCGUUUAAAGGUCUUAAAAUUU6AACGGCUUUACUCGCU
GAAUUCUAACGCCGUUUAAAGGUCUUAAAAUUUMAACGGCUUUACUCGCU
>CUGUGCAAGAGAGACUUAUCGAAACCGCACGAU6AGUCUCAAUUCAGGUC
CUGUGCAAGAGAGACUUAUCGAAACCGCACGAUMAGUCUCAAUUCAGGUC
>UCCAAGGCGACUUUGGUAUAAAGACACCGUUAU6CCAAAGUCGGUGGAUU
UCCAAGGCGACUUUGGUAUAAAGACACCGUUAUMCCAAAGUCGGUGGAUU
>CACAGCCCCCAUUAAAUACUUUGCAUCGGAAGU6UUUAAUUCUGUAACCU
CACAGCCCCCAUUAAAUACUUUGCAUCGGAAGUMUUUAAUUCUGUAACCU
>UGCGUUUCGCUCACCAGUAUCUAGCUCUCGAU6CUGGUGAAUGCGUACGC
UGCGUUUCGCUCACCAGUAUCUAGCUCUCGAUMCUGGUGAAUGCGUACGC
>GCUCUUGUAAGCCCUAUUAUGUCAGGGUACAU6AUAGGGCAUUGGGGACA
GCUCUUGUAAGCCCUAUUAUGUCAGGGUACAUMAUAGGGCAUUGGGGACA
>UCUUAACCUUCGAAGCAUACCCUACUCGAAGU6UGCUUCGUACUAAGGUU
UCUUAACCUUCGAAGCAUACCCUACUCGAAGUMUGCUUCGUACUAAGGUU
>GCUAUAUCUUAAUGCACUAGGUCGACACGACU6GUGCAUUAUUGUUAUUC
GCUAUAUCUUAAUGCACUAGGUCGACACGACUMGUGCAUUAUUGUUAUUC
>UUAAUCGAGAGUUAAAGUAAUACCACGACAUU6CUUUAACAUCCUCCCAC
UUAAUCGAGAGUUAAAGUAAUACCACGACAUUMCUUUAACAUCCUCCCAC
>AUCCGCGCGUCCGCGAUUAAAUGCUGGAGGUU6AUCGCGGUUUGAGGGGG
AUCCGCGCGUCCGCGAUUAAAUGCUGGAGGUUMAUCGCGGUUUGAGGGGG
>AGCCCACUCGAUUGACAUAUCAGAGGUCCAAU6UGUCAAUUAUGGAGUUA
AGCCCACUCGAUUGACAUAUCAGAGGUCCAAUMUGUCAAUUAUGGAGUUA
>GCGGCACUUUCGGUUUAUAAGUCCUUGGUAUU6UAAACCGCAAUUACAGU
GCGGCACUUUCGGUUUAUAAGUCCUUGGUAUUMUAAACCGCAAUUACAGU
>UCGAAUCUCUGAGCAUCUUAUGUCGCUGGCU6AGAUGCUCUACGGACCAA
UCGAAUCUCUGAGCAUCUUAUGUCGCUGGCUMAGAUGCUCUACGGACCAA
>UUCAAACAGGGCGAUUGUUAAACCUAUAGAU6ACAAUCGCCAGUUCUGCG
UUCAAACAGGGCGAUUGUUAAACCUAUAGAUMACAAUCGCCAGUUCUGCG
>CACAGCGCAACAGAGCGAUAGUGGCAACUUU6UCGCUCUGGCCAUAAUUG
CACAGCGCAACAGAGCGAUAGUGGCAACUUUMUCGCUCUGGCCAUAAUUG
>UGGGCUCGACCAAGCAUAUAGCAUAUCGGGU6UAUGCUUGCAAGUUACGG
UGGGCUCGACCAAGCAUAUAGCAUAUCGGGUMUAUGCUUGCAAGUUACGG
>GCGGCUAAGUCGACCAGGUAGCGCAAAAUAU6CCUGGUCGGCACUACUCC
GCGGCUAAGUCGACCAGGUAGCGCAAAAUAUMCCUGGUCGGCACUACUCC
>GAAGUUCAACUGCCACUUUACCAAUGGCUUU6AAGUGGCAUGACCCCGCU
GAAGUUCAACUGCCACUUUACCAAUGGCUUUMAAGUGGCAUGACCCCGCU
>AGACCCUACUAGUAACUAUAAGAUAUAGUUU6UAGUUACUAUGGAUGACC
AGACCCUACUAGUAACUAUAAGAUAUAGUUUMUAGUUACUAUGGAUGACC
>CGCUGCAGUCAUUUUCGGUAAUAAAUUGUCU6CCGAAAAUUAUAGAGACG
CGCUGCAGUCAUUUUCGGUAAUAAAUUGUCUMCCGAAAAUUAUAGAGACG
>UCAUGAUAAU6UUCCCGGACACGAAGGGAGGUCCGGGAGUUUCUAUGACG
UCAUGAUAAUMUUCCCGGACACGAAGGGAGGUCCGGGAGUUUCUAUGACG
>GAAAUGCACU6UUGUGUCCGAUAAGUCGCCCGGACACAGUCUGUCACCUU
GAAAUGCACUMUUGUGUCCGAUAAGUCGCCCGGACACAGUCUGUCACCUU
>UGACGAGACG6UUUACUCCGGGGUAUGAGUCGGAGUAAGUGGGCACCUUG
UGACGAGACGMUUUACUCCGGGGUAUGAGUCGGAGUAAGUGGGCACCUUG
>GUACACGACU6UAUUUAUUGUUACUGAAUCCAAUAAAUGUAGUGCCAGCU
GUACACGACUMUAUUUAUUGUUACUGAAUCCAAUAAAUGUAGUGCCAGCU
>CGGGCUGCUU6UAACAAGAAAGCUAGACACUUCUUGUUGUGACCGUCCGA
CGGGCUGCUUMUAACAAGAAAGCUAGACACUUCUUGUUGUGACCGUCCGA
>AUGUUAUUUG6UUUACGGCACAUACAUAGCUGCCGUAAGUGCGCAAAUGU
AUGUUAUUUGMUUUACGGCACAUACAUAGCUGCCGUAAGUGCGCAAAUGU
>UAGAGCUUGG6UCGCGACAGGAGUAUUGUGCUGUCGCGGUUCCUACUCGG
UAGAGCUUGGMUCGCGACAGGAGUAUUGUGCUGUCGCGGUUCCUACUCGG
>UUCUUUCGGU6UUCCCGCUUUAACCCCGUAAAGCGGGAGUGUAGGCUUCG
UUCUUUCGGUMUUCCCGCUUUAACCCCGUAAAGCGGGAGUGUAGGCUUCG
>GGCGCUUAGGC6UGGAAAUGUUGGAUGGGACAUUUCCGUGGGUAUUUCGU
GGCGCUUAGGCMUGGAAAUGUUGGAUGGGACAUUUCCGUGGGUAUUUCGU
>GACGUGCCCUA6UCAAACAGAGGCAAUCCACUGUUUGGUUGUGCGAGCGC
GACGUGCCCUAMUCAAACAGAGGCAAUCCACUGUUUGGUUGUGCGAGCGC
>UGAGCUCCUAC6UUCAAGAAAAAUGGUCGCUUCUUGAGUGUCCAUUUAGG
UGAGCUCCUACMUUCAAGAAAAAUGGUCGCUUCUUGAGUGUCCAUUUAGG
>GACGGGCAGCG6UCUAUAUCCGGCGUCACCGAUAUAGGUCUACCUUUCGG
GACGGGCAGCGMUCUAUAUCCGGCGUCACCGAUAUAGGUCUACCUUUCGG
>AUUAACAGUGG6UACAUGGCAAGGUUAACAGCCAUGUGUCCAUCACGAUU
AUUAACAGUGGMUACAUGGCAAGGUUAACAGCCAUGUGUCCAUCACGAUU
>CCGAACAAAAU6UCGGUACAAAUCUGACAUUGUACCGGUACAUUGCAGCA
CCGAACAAAAUMUCGGUACAAAUCUGACAUUGUACCGGUACAUUGCAGCA
>ACAGGUGAAGU6UGGGACAUCAUGUGGCCAAUGUCCCGUAGGCCUGUGAC
ACAGGUGAAGUMUGGGACAUCAUGUGGCCAAUGUCCCGUAGGCCUGUGAC
>CACCGGAUGAC6UACCAAAUACCUCUAUCCAUUUGGUGUGGAAUCCUUCA
CACCGGAUGACMUACCAAAUACCUCUAUCCAUUUGGUGUGGAAUCCUUCA
>GCGUAACCCUGC6UCUGCGCGCAGAGCUGCGCGCAGGUGCUGCCAGCGCA
GCGUAACCCUGCMUCUGCGCGCAGAGCUGCGCGCAGGUGCUGCCAGCGCA
>AGACUGACGACA6UUAUGGUGGCGCAGGCCACCAUAGUUGACGCAUCGCA
AGACUGACGACAMUUAUGGUGGCGCAGGCCACCAUAGUUGACGCAUCGCA
>GACGACAGUCUG6UGAGGGAUACAAUUAGUUCCCUCGUCAGUGCAUUACA
GACGACAGUCUGMUGAGGGAUACAAUUAGUUCCCUCGUCAGUGCAUUACA
>AUACGUAGGAAA6UCUAGCACACACGAGGCUGCUAGGUUUGGGACGGUUA
AUACGUAGGAAAMUCUAGCACACACGAGGCUGCUAGGUUUGGGACGGUUA
>AAGUUAUUAAUG6UGUUAUUAGGGAUGGUCAAUAACGUCAAAUUACCGGU
AAGUUAUUAAUGMUGUUAUUAGGGAUGGUCAAUAACGUCAAAUUACCGGU
>GAAAGUGCAGUC6UGUACAUCUUCGAUAAGAUGUACGUGAGCACUAUUCC
GAAAGUGCAGUCMUGUACAUCUUCGAUAAGAUGUACGUGAGCACUAUUCC
>UUGUAUCCGCGA6UUGUUCUUUCGACAAAAAGAACAGUUCCGGGGUAAAC
UUGUAUCCGCGAMUUGUUCUUUCGACAAAAAGAACAGUUCCGGGGUAAAC
>CACAUCUUACGA6UCAACCCCUAAGCGUCAGGGUUGGUUCAAAUCAACCU
CACAUCUUACGAMUCAACCCCUAAGCGUCAGGGUUGGUUCAAAUCAACCU
>ACACUCCUACUCA6UAUUAGAAACCGAUUUCUAAUGUUGACCGUUGUACU
ACACUCCUACUCAMUAUUAGAAACCGAUUUCUAAUGUUGACCGUUGUACU
>CUCUUGGUCGGGG6UAGCGUGUGCCUGAUGACGCUGUCCCUCAACACGUC
CUCUUGGUCGGGGMUAGCGUGUGCCUGAUGACGCUGUCCCUCAACACGUC
>GUUUAUACCUUAG6UUCAAGGAUGUCACUCCUUGAGUCUAAAGGCGCAGA
GUUUAUACCUUAGMUUCAAGGAUGUCACUCCUUGAGUCUAAAGGCGCAGA
>GUUUCCAAUUGAA6UCGCCCGCCGUUUGCUGGGCGGUUUCUAAUUGGGAC
GUUUCCAAUUGAAMUCGCCCGCCGUUUGCUGGGCGGUUUCUAAUUGGGAC
>ACGCUUUAGUGCC6UAGGGGCGAGUUAGAACCCCUGUGGCCUGCACGCCG
ACGCUUUAGUGCCMUAGGGGCGAGUUAGAACCCCUGUGGCCUGCACGCCG
>GAGGUGGUCUAUA6UGGUUCUGAGACCCCUGAACCGUUAUCCUGGGGUCG
GAGGUGGUCUAUAMUGGUUCUGAGACCCCUGAACCGUUAUCCUGGGGUCG
>UGGAGCAGAAGCU6UGAGUACGGGCAACCUUACUCGUAGCCCGUUGGCAA
UGGAGCAGAAGCUMUGAGUACGGGCAACCUUACUCGUAGCCCGUUGGCAA
>CCAUUGGAAACGA6UGAUUCACGGCUAUUGGAAUCGUUCGCCCGUUGCUC
CCAUUGGAAACGAMUGAUUCACGGCUAUUGGAAUCGUUCGCCCGUUGCUC
>GGCAUUGAUAAUAC6UUAGGGAAACUCCACCCUAGUGUAUCCAGUCCGCC
GGCAUUGAUAAUACMUUAGGGAAACUCCACCCUAGUGUAUCCAGUCCGCC
>CGAAGUUCGUUAUA6UCAUUUCGCCACCUGAAUGGUUAUACAACAAACAA
CGAAGUUCGUUAUAMUCAUUUCGCCACCUGAAUGGUUAUACAACAAACAA
>GUUAGUUUUGAGCU6UAUUGAAAGCCGUUUCAAUGUAGCUGGCGACGGUG
GUUAGUUUUGAGCUMUAUUGAAAGCCGUUUCAAUGUAGCUGGCGACGGUG
>GUGGCGAUGCCCAU6UCUCAACAGAGACUGUGAGGUAUGGUACGUUCCAC
GUGGCGAUGCCCAUMUCUCAACAGAGACUGUGAGGUAUGGUACGUUCCAC
>ACCUUGUUCUGACA6UGUGAAUUCGCGUAAUCACGUUGUCCAAAAUAUUU
ACCUUGUUCUGACAMUGUGAAUUCGCGUAAUCACGUUGUCCAAAAUAUUU
>CUUGGUAACUAAGA6UACGAGACAGACAGAUCGUGUUCUUUUCCACGAAC
CUUGGUAACUAAGAMUACGAGACAGACAGAUCGUGUUCUUUUCCACGAAC
>GGCAUCAUAUUCCG6UCCCCAGGUAAUAUUGGGGGUCGGACUGAGGUAUC
GGCAUCAUAUUCCGMUCCCCAGGUAAUAUUGGGGGUCGGACUGAGGUAUC
>CAAUUUUUGGGGAG6UCCACCGCAAGGACGGUGGGUCUCCGGCCGAUGCA
CAAUUUUUGGGGAGMUCCACCGCAAGGACGGUGGGUCUCCGGCCGAUGCA
>CCAUAAAAGAUAGAU6UCCAACAUCAAGCGUGGGUAUCUACAAGUGGGUA
CCAUAAAAGAUAGAUMUCCAACAUCAAGCGUGGGUAUCUACAAGUGGGUA
>GAAGCCGCACGCCGA6UAGCAUCUUACAGCGCUGUUCGGCUUGUAGUGGA
GAAGCCGCACGCCGAMUAGCAUCUUACAGCGCUGUUCGGCUUGUAGUGGA
>GCAUUCGUUCAAGGG6UGAUUUUUAACUAAAUCGUCCCUUACACAUGUCU
GCAUUCGUUCAAGGGMUGAUUUUUAACUAAAUCGUCCCUUACACAUGUCU
>GCAAACGUUUCAGGG6UUCAUUAAUUCCCUUGAGUCCCUGUUCCAAUGGA
GCAAACGUUUCAGGGMUUCAUUAAUUCCCUUGAGUCCCUGUUCCAAUGGA
>AGUGAAGCAUUUCAA6UUCGGCCAUUCGAGCGAGUUUGAACACCUUUCGU
AGUGAAGCAUUUCAAMUUCGGCCAUUCGAGCGAGUUUGAACACCUUUCGU
>GCUAGGAAAAAGAAG6UGCCUAUCGGCGUAGGCGUCUUCUACGUAUGGAC
GCUAGGAAAAAGAAGMUGCCUAUCGGCGUAGGCGUCUUCUACGUAUGGAC
>GAAACUGCGGAUCGC6UCGUAUGUAUAUUUACGGUGCGAUUAACUAUUAC
GAAACUGCGGAUCGCMUCGUAUGUAUAUUUACGGUGCGAUUAACUAUUAC
>UGCGUUCUGCUAUCC6UGGCGAAAGCAUGGGCCGUGGAUAGUUAACCGCC
UGCGUUCUGCUAUCCMUGGCGAAAGCAUGGGCCGUGGAUAGUUAACCGCC
>GCUGCCAUGACUCCUU6UUUGACAACGCGAAAGUAAGGAGACAGCCAUUC
GCUGCCAUGACUCCUUMUUUGACAACGCGAAAGUAAGGAGACAGCCAUUC
>GCCGAUGGUUCUCGAA6UCCGGUAGGAUAUGGGUUUCGAGGCGCGUCAUA
GCCGAUGGUUCUCGAAMUCCGGUAGGAUAUGGGUUUCGAGGCGCGUCAUA
>CCGCUUAGCGUCCGAC6UUCACGACUCCAAGAGUGUCGGAGUCAACGUGU
CCGCUUAGCGUCCGACMUUCACGACUCCAAGAGUGUCGGAGUCAACGUGU
>UAGUUACCACUUUCUC6UCAGGGCCGACGUUGGUGAGAAAAGAUAUUAGA
UAGUUACCACUUUCUCMUCAGGGCCGACGUUGGUGAGAAAAGAUAUUAGA
>UAUGAGGGCAUGUACG6UGUCACUUUUUCUACGUCGUACAAAUAAUCUGA
UAUGAGGGCAUGUACGMUGUCACUUUUUCUACGUCGUACAAAUAAUCUGA
>CAUUACCCGGGUGUAA6UUAGCUACCGCGAUAGUUUACACCCCGCGAUUA
CAUUACCCGGGUGUAAMUUAGCUACCGCGAUAGUUUACACCCCGCGAUUA
>GACAUCGGACCGAAGU6UACUAGUUCAAAAGUGUACUUCGACCAUUUCUG
GACAUCGGACCGAAGUMUACUAGUUCAAAAGUGUACUUCGACCAUUUCUG
>ACGUUACGCUACAGAC6UCUGGGCUUGCGGAGGUGUCUGUUUUCCUUGUG
ACGUUACGCUACAGACMUCUGGGCUUGCGGAGGUGUCUGUUUUCCUUGUG
>CAGUGCAGUGGGAAAAC6UAGUAACUUUGGUGUGUUUUCCUGCACGUCAG
CAGUGCAGUGGGAAAACMUAGUAACUUUGGUGUGUUUUCCUGCACGUCAG
>CGAUUAGAACCCUGUUU6UGCCUUAAGCGUCGUAAACAGGCUCAUGAACG
CGAUUAGAACCCUGUUUMUGCCUUAAGCGUCGUAAACAGGCUCAUGAACG
>GACCGCUCACUUAACUU6UAUAGUGAUUCUUGUAAGUUAACCCACUUGCC
GACCGCUCACUUAACUUMUAUAGUGAUUCUUGUAAGUUAACCCACUUGCC
>UGGGAUUGAUUGCAAGU6UGGUGGAAACAUCGUACUUGCAGAUAGAGUCA
UGGGAUUGAUUGCAAGUMUGGUGGAAACAUCGUACUUGCAGAUAGAGUCA
>AUCCUGGCGACUUGAGA6UCCUGACCUUCGGGUUCUCAAGCGUCCCAGAC
AUCCUGGCGACUUGAGAMUCCUGACCUUCGGGUUCUCAAGCGUCCCAGAC
>UCAGGAUAUUUUUCUGC6UUGUAAGCCUCGAGUGCAGAAAUUUACUGGAU
UCAGGAUAUUUUUCUGCMUUGUAAGCCUCGAGUGCAGAAAUUUACUGGAU
>UGCUGUGAGCAGUCCCG6UAAUUUCCUCACUGUCGGGACUUCCGAUGCUU
UGCUGUGAGCAGUCCCGMUAAUUUCCUCACUGUCGGGACUUCCGAUGCUU
>CUCGCUUUAGCGUCAUG6UCCGUGGACAAUGGUCAUGACGGCUAUUGGGG
CUCGCUUUAGCGUCAUGMUCCGUGGACAAUGGUCAUGACGGCUAUUGGGG
>CAGAAAGUUCCGAGCCAA6UACGCCGCCGCGUUUGGCUCGGGCCCACGGG
CAGAAAGUUCCGAGCCAAMUACGCCGCCGCGUUUGGCUCGGGCCCACGGG
>UUCUGGCAACGCCAGUGG6UCUAAAAGCCUGUCCACUGGCCUACCGGAUU
UUCUGGCAACGCCAGUGGMUCUAAAAGCCUGUCCACUGGCCUACCGGAUU
>CAUUAGCAUUUAGCGCGA6UAUUAAGGAGCGUUCGCGCUAGGAUGGACUG
CAUUAGCAUUUAGCGCGAMUAUUAAGGAGCGUUCGCGCUAGGAUGGACUG
>CUACUCUGAUAAGGAUUA6UUCGCCACACGGUUAAUCCUUCCGCAACGGG
CUACUCUGAUAAGGAUUAMUUCGCCACACGGUUAAUCCUUCCGCAACGGG
>AAAUCGGUGCGAAACACG6UGGAGUACCCAGUCGUGUUUCAAUAGCCGAG
AAAUCGGUGCGAAACACGMUGGAGUACCCAGUCGUGUUUCAAUAGCCGAG
>AACACCGGUAGCUUUCAA6UGAUGGGAUCAGUUUGAAAGCGAAUACACUG
AACACCGGUAGCUUUCAAMUGAUGGGAUCAGUUUGAAAGCGAAUACACUG
>GGUAUGGCUACACCGUCU6UCGCCCGUCUAGUAGACGGUGACCGUCGAAA
GGUAUGGCUACACCGUCUMUCGCCCGUCUAGUAGACGGUGACCGUCGAAA
>UGGUUACAAUAGCAAUAG6UUCGAUGAUCAGUCUAUUGCUCAUUCAAGGU
UGGUUACAAUAGCAAUAGMUUCGAUGAUCAGUCUAUUGCUCAUUCAAGGU
>UGCUUGGUUA6UGUGAGAGGCCAUGGAAUUCCUCUCAC6UAAGAAUACAG
UGCUUGGUUAMUGUGAGAGGCCAUGGAAUUCCUCUCACMUAAGAAUACAG
>CACUUCUCUA6UAACCGAACGUGUGCGUGAGUUCGGUU6UUUGCCGACUC
CACUUCUCUAMUAACCGAACGUGUGCGUGAGUUCGGUUMUUUGCCGACUC
>GCUAUAGGCU6UGGGGCUGCGAGAUGGCGUGCAGCCCC6UGGAACAAUAC
GCUAUAGGCUMUGGGGCUGCGAGAUGGCGUGCAGCCCCMUGGAACAAUAC
>AAUCACCGAA6UGAAGUGAGGAGGCAAAAACUCACUUC6UCGUUUGAUCU
AAUCACCGAAMUGAAGUGAGGAGGCAAAAACUCACUUCMUCGUUUGAUCU
>AUUACCUUGC6UCUCAAGAUUAGCGUUUAUAUCUUGAG6UCCUACAUUCG
AUUACCUUGCMUCUCAAGAUUAGCGUUUAUAUCUUGAGMUCCUACAUUCG
>AAAGCUUUGC6UUGGCAACCACCGCCGUUAGGUUGCCA6UUCUCGAGAAG
AAAGCUUUGCMUUGGCAACCACCGCCGUUAGGUUGCCAMUUCUCGAGAAG
>ACAUGAUUAA6UGUCUCAGCCUAGAGAUUGGCUGAGAC6UGAACCCUCAC
ACAUGAUUAAMUGUCUCAGCCUAGAGAUUGGCUGAGACMUGAACCCUCAC
>AGUUGGACGG6UGGAAUUCUGGAGUGUAGGAGAAUUCC6UACUACGCGGG
AGUUGGACGGMUGGAAUUCUGGAGUGUAGGAGAAUUCCMUACUACGCGGG
>UAGCUCAGCUA6UCCCACGAUCACCGUCGGUCGUGGG6UUUUUAACUCCU
UAGCUCAGCUAMUCCCACGAUCACCGUCGGUCGUGGGMUUUUUAACUCCU
>UCGUGAUUCCU6UGCCGUGUAAAACACGUGACACGGC6UACGCCGACGAG
UCGUGAUUCCUMUGCCGUGUAAAACACGUGACACGGCMUACGCCGACGAG
>GCGCUGUGGCU6UAUCUCCGUGAUGAGUGUCGGAGAU6UAUAAUUACCAG
GCGCUGUGGCUMUAUCUCCGUGAUGAGUGUCGGAGAUMUAUAAUUACCAG
>UUGUGCAUAUC6UUGUCCCCUGCUUUAUAAGGGGACA6UGAUCUAGGGGC
UUGUGCAUAUCMUUGUCCCCUGCUUUAUAAGGGGACAMUGAUCUAGGGGC
>AACCAGUAAAU6UCCGGAAGCUCUAUACUUCUUCCGG6UACAGAUAAUGA
AACCAGUAAAUMUCCGGAAGCUCUAUACUUCUUCCGGMUACAGAUAAUGA
>GAUAAGAAGGU6UCCGUGAUAUUCUCCGACAUCACGG6UACAGCCAGCUG
GAUAAGAAGGUMUCCGUGAUAUUCUCCGACAUCACGGMUACAGCCAGCUG
>CGAUCUCUUUU6UUUACCUGAGUAAGCGCCCAGGUAA6UAGUGACCCGAC
CGAUCUCUUUUMUUUACCUGAGUAAGCGCCCAGGUAAMUAGUGACCCGAC
>CCCCUCUAAGG6UGGGGUCUGAUGGCCUGCAGACCCC6UCGAGACAGGCC
CCCCUCUAAGGMUGGGGUCUGAUGGCCUGCAGACCCCMUCGAGACAGGCC
>GCGCCCUAUCGU6UCCAGACAGUCGCUCGUGUCUGG6UACAUUGGAUGAU
GCGCCCUAUCGUMUCCAGACAGUCGCUCGUGUCUGGMUACAUUGGAUGAU
>CGCGCUAACUUC6UCUGAUUUGCCUCAAGCAAUCAG6UGACGUUCUACCG
CGCGCUAACUUCMUCUGAUUUGCCUCAAGCAAUCAGMUGACGUUCUACCG
>ACCCUUAAGCCA6UUCAAAUGAGCUUCGGAAUUUGA6UUGACACUCGGGA
ACCCUUAAGCCAMUUCAAAUGAGCUUCGGAAUUUGAMUUGACACUCGGGA
>UGAGUGGAGGUA6UUCCGACAGUAUAUGAAGUCGGA6UUAUAAGAAGCCC
UGAGUGGAGGUAMUUCCGACAGUAUAUGAAGUCGGAMUUAUAAGAAGCCC
>AGGACCCUUAAG6UAUCCUCCCAUUUUAUCGAGGAU6UCUGCGGCCUUCG
AGGACCCUUAAGMUAUCCUCCCAUUUUAUCGAGGAUMUCUGCGGCCUUCG
>CCUCAUUUUCCC6UAAUAGGGGUAUAGUUCCCUAUU6UGGUACGUGGGCU
CCUCAUUUUCCCMUAAUAGGGGUAUAGUUCCCUAUUMUGGUACGUGGGCU
>UUCACAGGAGGA6UUGGACAGCCAAGCCCCUGUCCA6UUCGCAGCUACGC
UUCACAGGAGGAMUUGGACAGCCAAGCCCCUGUCCAMUUCGCAGCUACGC
>CCUAAGCGGGUU6UCUCACUGCAGGAUUCCAGUGAG6UAAAACGAACCCU
CCUAAGCGGGUUMUCUCACUGCAGGAUUCCAGUGAGMUAAAACGAACCCU
>ACUCGGAAAGGGA6UCAUUAUCGUACAGUGUAAUG6UUCCAGUGAAACAA
ACUCGGAAAGGGAMUCAUUAUCGUACAGUGUAAUGMUUCCAGUGAAACAA
>AGCAGCUCCCACG6UUCUAGCACUACGAAACUAGA6UCGUACCUUCUUUG
AGCAGCUCCCACGMUUCUAGCACUACGAAACUAGAMUCGUACCUUCUUUG
>CUAAUUUAGAAUC6UAUCAGUUUGGGGGAACUGAU6UGAUACAUUUCUAG
CUAAUUUAGAAUCMUAUCAGUUUGGGGGAACUGAUMUGAUACAUUUCUAG
>AAGGGGAUUUACC6UCGAUAUAAUCGUCCAUAUCG6UGGUUCAGUACGAC
AAGGGGAUUUACCMUCGAUAUAAUCGUCCAUAUCGMUGGUUCAGUACGAC
>AAAUUUCCCCAGC6UGUGUAGCCUCACCGGUACAC6UGCUGUUUUGCUUA
AAAUUUCCCCAGCMUGUGUAGCCUCACCGGUACACMUGCUGUUUUGCUUA
>ACAACAUUCUUCU6UCGCAUGCUGGUGGGUAUGCG6UAGAGAUGGGGCCA
ACAACAUUCUUCUMUCGCAUGCUGGUGGGUAUGCGMUAGAGAUGGGGCCA
>UGCUGCUUGUGGG6UCACUACUAGUAUAUCUAGUG6UCCCGGUACAUGGU
UGCUGCUUGUGGGMUCACUACUAGUAUAUCUAGUGMUCCCGGUACAUGGU
>CGGCUUGAUACGC6UACAAUCGCCGGGAUGAUUGU6UGCGCGCAGUAGUA
CGGCUUGAUACGCMUACAAUCGCCGGGAUGAUUGUMUGCGCGCAGUAGUA
>GAUGGUUCCCUUCA6UAUUUGGGAUGAGUAAAAU6UUGAAAGCUAUUAGC
GAUGGUUCCCUUCAMUAUUUGGGAUGAGUAAAAUMUUGAAAGCUAUUAGC
>UACCAUGCGAGGUU6UACUCACUAGUGAACGAGU6UAACCUACUAGUCAC
UACCAUGCGAGGUUMUACUCACUAGUGAACGAGUMUAACCUACUAGUCAC
>ACCAAGUUUGGGUG6UUAUGAGUAUGAAGGCAUA6UCACCUCACGUUGUU
ACCAAGUUUGGGUGMUUAUGAGUAUGAAGGCAUAMUCACCUCACGUUGUU
>CGUCGCCUUCAUGG6UAAUUGAGAAGAAUCAAUU6UCCAUCACCUACGAG
CGUCGCCUUCAUGGMUAAUUGAGAAGAAUCAAUUMUCCAUCACCUACGAG
>UUAGAGCAUCCGGC6UUCUCCAUGGAGUGGGAGA6UGCCGGUCUUCUGCG
UUAGAGCAUCCGGCMUUCUCCAUGGAGUGGGAGAMUGCCGGUCUUCUGCG
>AUACGUAUACUAAC6UACCGGGUCUAUAGACGGU6UGUUACCGGAUGGAA
AUACGUAUACUAACMUACCGGGUCUAUAGACGGUMUGUUACCGGAUGGAA
>UACUGUAUACCCCG6UACGGGGGAACACUCCCGU6UCGGGAAGGUUAUAG
UACUGUAUACCCCGMUACGGGGGAACACUCCCGUMUCGGGAAGGUUAUAG
>CACCAGAAAGCUUU6UUAGGUACCCACCGGCCUA6UAAAGGACGCCGCUG
CACCAGAAAGCUUUMUUAGGUACCCACCGGCCUAMUAAAGGACGCCGCUG
>ACUACACGUCCUAUU6UCGUGGAUCCAUCUACG6UAAUAGCAAACUAAGC
ACUACACGUCCUAUUMUCGUGGAUCCAUCUACGMUAAUAGCAAACUAAGC
>AAUCGACAAAAGUUC6UGAUCCAUUCAGACAUC6UGAACUAUAAGGAGAG
AAUCGACAAAAGUUCMUGAUCCAUUCAGACAUCMUGAACUAUAAGGAGAG
>AGCUAAUGCAUCUAU6UGCGGAUGAAUCCCCGC6UAUAGAAACACUAAGU
AGCUAAUGCAUCUAUMUGCGGAUGAAUCCCCGCMUAUAGAAACACUAAGU
>AGAAUCAUUGUACGU6UGGUUGGUGCUGGAACC6UACGUAUCAAAUGGGA
AGAAUCAUUGUACGUMUGGUUGGUGCUGGAACCMUACGUAUCAAAUGGGA
>UCGUAAUCCCUCCAU6UUGACCCCAGAACCUCA6UAUGGACGAUGGUCAU
UCGUAAUCCCUCCAUMUUGACCCCAGAACCUCAMUAUGGACGAUGGUCAU
>UGGCACAAAUCAUUU6UUGAAAUUAACCCUUCA6UAAAUGGCAAAUAAGC
UGGCACAAAUCAUUUMUUGAAAUUAACCCUUCAMUAAAUGGCAAAUAAGC
>UCUCUUUCUCUCCGU6UACAUACUAAAGUCUGU6UACGGAUGGAAAGGGC
UCUCUUUCUCUCCGUMUACAUACUAAAGUCUGUMUACGGAUGGAAAGGGC
>UGUUUUUUGUUCCCA6UGUUUCAGGAAUGGAAC6UUGGGAAAACGGUAUU
UGUUUUUUGUUCCCAMUGUUUCAGGAAUGGAACMUUGGGAAAACGGUAUU
>AUCAUCCCAUGUGCAG6UGUCUGCGCUUACAC6UCUGCACCCGGAGCAAU
AUCAUCCCAUGUGCAGMUGUCUGCGCUUACACMUCUGCACCCGGAGCAAU
>UCUACUUAACACAUGC6UAGCUUCUGAAUCCU6UGCAUGUUUACUGGCAC
UCUACUUAACACAUGCMUAGCUUCUGAAUCCUMUGCAUGUUUACUGGCAC
>CAGAAUCGUUGCAAGU6UAGGUCGACUUACCU6UACUUGCGCGCAUCCAC
CAGAAUCGUUGCAAGUMUAGGUCGACUUACCUMUACUUGCGCGCAUCCAC
>AAGCGGAUAUUUGCGA6UUGGUGUACACGACA6UUCGCAAACUACGACUC
AAGCGGAUAUUUGCGAMUUGGUGUACACGACAMUUCGCAAACUACGACUC
>GAAGGUUUUAUCUGUG6UCUCGAGCGACCCAG6UCACAGAAGAGCCGAGU
GAAGGUUUUAUCUGUGMUCUCGAGCGACCCAGMUCACAGAAGAGCCGAGU
>GACUGGAUAUAUUUUU6UCGUGUCCAAGUACG6UAAAAAUUGACACCAAG
GACUGGAUAUAUUUUUMUCGUGUCCAAGUACGMUAAAAAUUGACACCAAG
>CUCACGUGCGCAAGUA6UUAAGGCAUUCAGUA6UUACUUGCUUACCUCUU
CUCACGUGCGCAAGUAMUUAAGGCAUUCAGUAMUUACUUGCUUACCUCUU
>GUUUAAACCCUAGCCU6UUCCCAUAUAUCAGA6UAGGCUAAACAAACCGU
GUUUAAACCCUAGCCUMUUCCCAUAUAUCAGAMUAGGCUAAACAAACCGU
>AGCAAUGCAGGACGAAG6UCGUUCCUGAUUG6UCUUCGUCAACAUUUAGU
AGCAAUGCAGGACGAAGMUCGUUCCUGAUUGMUCUUCGUCAACAUUUAGU
>CCGCCGGUGUAGGUCCG6UCCAAGGCAUCCG6UCGGACCUUGUGUUGACC
CCGCCGGUGUAGGUCCGMUCCAAGGCAUCCGMUCGGACCUUGUGUUGACC
>GGCUUGGAAAAUCGUCU6UCCUACUACGUGG6UAGACGAUUAACUCGUAA
GGCUUGGAAAAUCGUCUMUCCUACUACGUGGMUAGACGAUUAACUCGUAA
>CCGUGGGUGGUAUAGCG6UGGCAUUCCGGCC6UCGCUAUAUCUCUAUAAG
CCGUGGGUGGUAUAGCGMUGGCAUUCCGGCCMUCGCUAUAUCUCUAUAAG
>CGCCGCUGCGGUGGAAU6UUUCUCCGGCGGA6UAUUCCACGCAGCUCUCG
CGCCGCUGCGGUGGAAUMUUUCUCCGGCGGAMUAUUCCACGCAGCUCUCG
>UAGCCUGGGAGCUUACU6UGAUGAUCACGUC6UAGUAAGCAAGGCGAGGU
UAGCCUGGGAGCUUACUMUGAUGAUCACGUCMUAGUAAGCAAGGCGAGGU
>CAAUUCAGAGUUAGGUG6UAUAUCUUCAUGU6UCACCUAAGUUCUAAUCC
CAAUUCAGAGUUAGGUGMUAUAUCUUCAUGUMUCACCUAAGUUCUAAUCC
>CAGGGCAUAGACCACUC6UGGACAGCUAUUC6UGAGUGGUCACUAGCGAG
CAGGGCAUAGACCACUCMUGGACAGCUAUUCMUGAGUGGUCACUAGCGAG
>GAUCGUUAUUGGUCGGUU6UUGCUCUCGGU6UAACCGACCUACUGGGGAG
GAUCGUUAUUGGUCGGUUMUUGCUCUCGGUMUAACCGACCUACUGGGGAG
>UCAUCUUUUCUCCGUCCG6UCGCCUACGUA6UCGGACGGAACCGGUAUCA
UCAUCUUUUCUCCGUCCGMUCGCCUACGUAMUCGGACGGAACCGGUAUCA
>GCUGCGUACCUUAUGGAA6UAGGCAUUAUU6UUUCCAUAAGCGUCCGACA
GCUGCGUACCUUAUGGAAMUAGGCAUUAUUMUUUCCAUAAGCGUCCGACA
>ACUAGACGAUGAUAGGCG6UCAAACUGAAA6UCGCCUAUCGGAUGAGUUC
ACUAGACGAUGAUAGGCGMUCAAACUGAAAMUCGCCUAUCGGAUGAGUUC
>UGUUCCGCCAGUGAUGGG6UUAACCCUAGC6UCCCAUCACUGCUGUUAAC
UGUUCCGCCAGUGAUGGGMUUAACCCUAGCMUCCCAUCACUGCUGUUAAC
>AGCACGCAGUUUUAGUCU6UCAUUUUCUCG6UAGACUAAACCAGCAGGUA
AGCACGCAGUUUUAGUCUMUCAUUUUCUCGMUAGACUAAACCAGCAGGUA
>UCACAGAUGGCAACCGCU6UGUGCCUUGGG6UAGCGGUUGUGAAUAAUCA
UCACAGAUGGCAACCGCUMUGUGCCUUGGGMUAGCGGUUGUGAAUAAUCA
>GCUGCCUAAAACCAGCAA6UGUCAAUGAGU6UUUGCUGGUAUGAAUUAGA
GCUGCCUAAAACCAGCAAMUGUCAAUGAGUMUUUGCUGGUAUGAAUUAGA
>CUUAGCGUACUGGGGGAUACAUAUUGCCCAGUAUCCCCU6AGCCCCCAAA
CUUAGCGUACUGGGGGAUACAUAUUGCCCAGUAUCCCCUMAGCCCCCAAA
>UAAUAACGCCUGCAUAAAUCCUAUGGACUUGAUUUAUGU6CCAUCUGCCU
UAAUAACGCCUGCAUAAAUCCUAUGGACUUGAUUUAUGUMCCAUCUGCCU
>GAAAGCAGAAUGGGAUAUACCACAACCGAUGUAUAUCCU6CUCUACGUGG
GAAAGCAGAAUGGGAUAUACCACAACCGAUGUAUAUCCUMCUCUACGUGG
>AAACAAACAAUGCGAUCGUGACAACAUCACCACGAUCGU6AGCACCCGGG
AAACAAACAAUGCGAUCGUGACAACAUCACCACGAUCGUMAGCACCCGGG
>AUUGGAUUCUUGUUGCAUCAUCGCAGUUCGUGAUGCAAU6CCGACUUAAA
AUUGGAUUCUUGUUGCAUCAUCGCAGUUCGUGAUGCAAUMCCGACUUAAA
>GCGGCUUAGUUGGGAGGACGUCCGUCGUCUCGUCCUCCU6AGCAGAAGGG
GCGGCUUAGUUGGGAGGACGUCCGUCGUCUCGUCCUCCUMAGCAGAAGGG
>AAGCUGGGCAUGCUGUGAUUUCACCUCUACAAUCACAGU6GAGCAGUGUA
AAGCUGGGCAUGCUGUGAUUUCACCUCUACAAUCACAGUMGAGCAGUGUA
>GCUAGCGUUAUGACCUGCCAUGGGUGAUAUUGGCAGGUU6CGUUCUCUAG
GCUAGCGUUAUGACCUGCCAUGGGUGAUAUUGGCAGGUUMCGUUCUCUAG
>CGACCCUGUAAUGUGACUCCAGACCUUGCUGGAGUCAU6UAGUUCAGAAA
CGACCCUGUAAUGUGACUCCAGACCUUGCUGGAGUCAUMUAGUUCAGAAA
>CGGAUGGCAGUUGGUCUUUUCCUGGCCACAAAAAGACU6AUCGUUCUGGU
CGGAUGGCAGUUGGUCUUUUCCUGGCCACAAAAAGACUMAUCGUUCUGGU
>AGUUCGCGCUCUGCACAGUCUUGAUAAAUCGACUGUGU6GUAGGGGAAUU
AGUUCGCGCUCUGCACAGUCUUGAUAAAUCGACUGUGUMGUAGGGGAAUU
>AAUUUCCCAUCUGACUCAAGCCACCUUCUUCUUGAGUU6GGCGCGGUGUU
AAUUUCCCAUCUGACUCAAGCCACCUUCUUCUUGAGUUMGGCGCGGUGUU
>ACUCCUCAUGUUGAUGGGCUCAAUAUCAAAAGCCCAUU6AGUUGAGUGAG
ACUCCUCAUGUUGAUGGGCUCAAUAUCAAAAGCCCAUUMAGUUGAGUGAG
>UUGACUAUGCUUGAGACACUGUGUUAUCCCAGUGUCUU6AUUGAUUAGGU
UUGACUAUGCUUGAGACACUGUGUUAUCCCAGUGUCUUMAUUGAUUAGGU
>CAAAAAGAGGCUGAGGGGCAGUGGACAGCUUGCCCCUU6GCGCACCUUGU
CAAAAAGAGGCUGAGGGGCAGUGGACAGCUUGCCCCUUMGCGCACCUUGU
>CGGGCAUUAAAUGACCUGGCGAACUAUCCUGCCAGGUU6UACACCUGCGC
CGGGCAUUAAAUGACCUGGCGAACUAUCCUGCCAGGUUMUACACCUGCGC
>CAAGUGCUCAGAUGGUUGUUCGACGCGCCUAACAACU6UCCCCCGGAGAA
CAAGUGCUCAGAUGGUUGUUCGACGCGCCUAACAACUMUCCCCCGGAGAA
>CAUCUGACACCAUGUCGGAUGAACUGCCUCAUCCGAU6UGGGUGUAGCGC
CAUCUGACACCAUGUCGGAUGAACUGCCUCAUCCGAUMUGGGUGUAGCGC
>CGUUGGAUAUCUUGGAAACAGGAUGGGAGUUGUUUCU6AGGUAAAAGUAU
CGUUGGAUAUCUUGGAAACAGGAUGGGAGUUGUUUCUMAGGUAAAAGUAU
>GCGCAUAAAAUUUGACUGCUAUUCGAAUAAAGCAGUU6AAGGGCUCUUCG
GCGCAUAAAAUUUGACUGCUAUUCGAAUAAAGCAGUUMAAGGGCUCUUCG
>AGCCAAGACAUUUGUCAGAGCAUAGAUAGACUCUGAU6AAAGCGUGCCUA
AGCCAAGACAUUUGUCAGAGCAUAGAUAGACUCUGAUMAAAGCGUGCCUA
>AGCAAAGCGUAUUGCCAACCUAGGAACUAAGGUUGGU6AUCGGGUCAGUC
AGCAAAGCGUAUUGCCAACCUAGGAACUAAGGUUGGUMAUCGGGUCAGUC
>AAGUGCCACAGUUGUGAGAUCCGGUAUUUUAUCUCAU6ACAAUAAGUUCC
AAGUGCCACAGUUGUGAGAUCCGGUAUUUUAUCUCAUMACAAUAAGUUCC
>UUACGACACUUAUGUGCCCUUCACGAUUCGAGGGCAU6UAGGUGACAUCU
UUACGACACUUAUGUGCCCUUCACGAUUCGAGGGCAUMUAGGUGACAUCU
>AGGUAGGUGAAAGUGGUUUCCUGUUGAAUCGAAACU6CUUAGCCUGCCUA
AGGUAGGUGAAAGUGGUUUCCUGUUGAAUCGAAACUMCUUAGCCUGCCUA
>UUUGGGCUCGCGGUGCUCCACGGCCGUGUGUGGAGU6CCGCGAAAGGCGU
UUUGGGCUCGCGGUGCUCCACGGCCGUGUGUGGAGUMCCGCGAAAGGCGU
>UUAAAGCCUGGUCUGGUAACCACUAGACCCGUUACU6GACGGCUACCGUG
UUAAAGCCUGGUCUGGUAACCACUAGACCCGUUACUMGACGGCUACCGUG
>AAUCAUGCCCAGGUGCCUACAUGGGUACAAGUAGGU6CCUAAGAACUGCU
AAUCAUGCCCAGGUGCCUACAUGGGUACAAGUAGGUMCCUAAGAACUGCU
>CUUACAGGAGCGCUGGUCAAACGGCCAAGGUUGACU6GCGAGAGCCCAGG
CUUACAGGAGCGCUGGUCAAACGGCCAAGGUUGACUMGCGAGAGCCCAGG
>UCUGAAAAAACGUUGCUACCCCAUUCGCCCGGUAGU6ACGCCAUGUGGAU
UCUGAAAAAACGUUGCUACCCCAUUCGCCCGGUAGUMACGCCAUGUGGAU
>UCGUGAAGACAAAUGGGUUUCCCACCGAAUAAACCU6UUUUUCGCACACU
UCGUGAAGACAAAUGGGUUUCCCACCGAAUAAACCUMUUUUUCGCACACU
>CUCCCUAGGGAUGUGCGAUGUCAUCCAGAGCAUCGU6CAUCACACAAAAU
CUCCCUAGGGAUGUGCGAUGUCAUCCAGAGCAUCGUMCAUCACACAAAAU
>GUUAGUUCGCGUUGUGGAGCCGGGAAAGGAGCUCU6CAACAGACUAUAUC
GUUAGUUCGCGUUGUGGAGCCGGGAAAGGAGCUCUMCAACAGACUAUAUC
>UGAAUGCCCGGCUUUGCGAGUGACUUCUAGCUCGU6AAGCACCGUCCACA
UGAAUGCCCGGCUUUGCGAGUGACUUCUAGCUCGUMAAGCACCGUCCACA
>CUAUAGUCCAAGAGUGCAUGAGUGCGAAUACAUGU6CUCUGGACACGGCA
CUAUAGUCCAAGAGUGCAUGAGUGCGAAUACAUGUMCUCUGGACACGGCA
>GUCCAUUCCGGGUUUGAUGAGCAAUAGAAUUCAUU6AACCAUUACGAUCU
GUCCAUUCCGGGUUUGAUGAGCAAUAGAAUUCAUUMAACCAUUACGAUCU
>CUCUCAGCAAGCGAUGGUACCCUGGGCCACGUACU6UCGCGUGGUCCGGG
CUCUCAGCAAGCGAUGGUACCCUGGGCCACGUACUMUCGCGUGGUCCGGG
>GGAAAGAUUUUGAGUGAGUACUGUCACCAGUACUU6CUCAGUCAUCAGAC
GGAAAGAUUUUGAGUGAGUACUGUCACCAGUACUUMCUCAGUCAUCAGAC
>UUUUGAUACUGAUUUGCCGUAGGCGAGACCACGGU6AAUCAUCUAGCAAC
UUUUGAUACUGAUUUGCCGUAGGCGAGACCACGGUMAAUCAUCUAGCAAC
>CAUCAGUGUGUGUCUGUUCUCUGUAUCGUUAGAAU6GACAUGUAGAGAGA
CAUCAGUGUGUGUCUGUUCUCUGUAUCGUUAGAAUMGACAUGUAGAGAGA
>GGGGACGGACGUCUGUGUCCUACCUGCACGGGAU6CAGACCUGACCCCUG
GGGGACGGACGUCUGUGUCCUACCUGCACGGGAUMCAGACCUGACCCCUG
>UGCCCUAGUCAAACCUGUCUGAAUAACUUCAGAU6GGUUUGGGUCCACCC
UGCCCUAGUCAAACCUGUCUGAAUAACUUCAGAUMGGUUUGGGUCCACCC
>AUUAAUCAGCACGGAUGUUCUCACCGUGGCGAAU6UCCGUGCAAGGGUCU
AUUAAUCAGCACGGAUGUUCUCACCGUGGCGAAUMUCCGUGCAAGGGUCU
>ACGCGUUACGGUAUAUGAUGCCCGGCCGGGCAUU6UAUACUUUGGCAAGC
ACGCGUUACGGUAUAUGAUGCCCGGCCGGGCAUUMUAUACUUUGGCAAGC
>UUAUCUGUAAGGCGGUGAUCACUUGGAAUCGAUU6CCGCCAUCGAAAGAA
UUAUCUGUAAGGCGGUGAUCACUUGGAAUCGAUUMCCGCCAUCGAAAGAA
>CAGACAACCCCAACUUGACGCCUCCACGCUCGUU6AGUUGGAAACUCCUG
CAGACAACCCCAACUUGACGCCUCCACGCUCGUUMAGUUGGAAACUCCUG
>GCAACACUGCACACGUGAUCAGACCUCCUCGAUU6CGUGUGACGGUUGCG
GCAACACUGCACACGUGAUCAGACCUCCUCGAUUMCGUGUGACGGUUGCG
>AAUCGUUUCCACACCUGACUUAUGAUGUAGAGUU6GGUGUGCGAAGGUUA
AAUCGUUUCCACACCUGACUUAUGAUGUAGAGUUMGGUGUGCGAAGGUUA
>GCUAAGGGGUAAGGGGUGAAACGUGGUUUGUUU6CCCCUUUCACACGCGA
GCUAAGGGGUAAGGGGUGAAACGUGGUUUGUUUMCCCCUUUCACACGCGA
>GUGCGGGCACUGCAUGUGAUAAAUGUCCGAAUU6CAUGCACUGCAUCAAG
GUGCGGGCACUGCAUGUGAUAAAUGUCCGAAUUMCAUGCACUGCAUCAAG
>AUGCGAGAGUAGCUUGUGGAGUAUACAGGUUCU6CAAGCUCAGAUACCAA
AUGCGAGAGUAGCUUGUGGAGUAUACAGGUUCUMCAAGCUCAGAUACCAA
>GCACUCCUAGAGAAGGUGACGCGCUGGUGUGUU6CCUUCUGAAUAGGUUC
GCACUCCUAGAGAAGGUGACGCGCUGGUGUGUUMCCUUCUGAAUAGGUUC
>GGCUAUCAGUAUUGGUUGUACAUGAUGGUCUAU6ACCAAUGAUCAACAAU
GGCUAUCAGUAUUGGUUGUACAUGAUGGUCUAUMACCAAUGAUCAACAAU
>UAGCGGACUAUACCGGUGUUCGGCGCUUGCAAU6CCGGUACCAUACUUAG
UAGCGGACUAUACCGGUGUUCGGCGCUUGCAAUMCCGGUACCAUACUUAG
>ACGAUACUUUAGUUAAUGGGGAAUACGCUUCCU6UUAACUCCGAUGUGGA
ACGAUACUUUAGUUAAUGGGGAAUACGCUUCCUMUUAACUCCGAUGUGGA
>AACGUCAACCACAGCCUGAGUCUAUUUUCCCUU6GGCUGUUCAGCUAAAC
AACGUCAACCACAGCCUGAGUCUAUUUUCCCUUMGGCUGUUCAGCUAAAC
>GUGGGGUUUCUGCAACGUGCUACAUCUACCGU6CGUUGCAACGCGCAACG
GUGGGGUUUCUGCAACGUGCUACAUCUACCGUMCGUUGCAACGCGCAACG
>UUCUACGCUGAACCCCCUGAAAAGGUUCUUUU6GGGGGUUGUAGACAGAA
UUCUACGCUGAACCCCCUGAAAAGGUUCUUUUMGGGGGUUGUAGACAGAA
>AGAUCUCCGAAGCGCGCUGCGCGAGAGAACGU6GCGCGCUCAGUCCUCAA
AGAUCUCCGAAGCGCGCUGCGCGAGAGAACGUMGCGCGCUCAGUCCUCAA
>UGUGGGGAAACUCCGGUUGACAUCCGACCAUU6ACCGGAGCAAACGUGGC
UGUGGGGAAACUCCGGUUGACAUCCGACCAUUMACCGGAGCAAACGUGGC
>CUUCUGGUGUUCGAAUCUGAAUUGGGGCGGUU6GAUUCGAUGGGCCAAUC
CUUCUGGUGUUCGAAUCUGAAUUGGGGCGGUUMGAUUCGAUGGGCCAAUC
>AUUCCGAACGGUUCGCAUGCAGAGUUGGGGGU6UGCGAACCACACCAAUG
AUUCCGAACGGUUCGCAUGCAGAGUUGGGGGUMUGCGAACCACACCAAUG
>AUGAGAGAUACUUUAGGUGCCCCUAUGUAAGU6CCUAAAGGUGAGCCAGU
AUGAGAGAUACUUUAGGUGCCCCUAUGUAAGUMCCUAAAGGUGAGCCAGU
>GAAUAAGAAGUGCUAAGUGCGCGCGCGCUAGU6CUUAGCAGCAGGCGCAU
GAAUAAGAAGUGCUAAGUGCGCGCGCGCUAGUMCUUAGCAGCAGGCGCAU
>UCAUAGACAUUAUGACGGUGCAUUUCUGUAU6CCGUCAUAUCGAAGUCCU
UCAUAGACAUUAUGACGGUGCAUUUCUGUAUMCCGUCAUAUCGAAGUCCU
>ACUACCUGGUAUAUCUGUUGCUGAUAGUCUU6ACAGAUAUAACAUGCGUC
ACUACCUGGUAUAUCUGUUGCUGAUAGUCUUMACAGAUAUAACAUGCGUC
>CUGCGCUUAAACCGUACGUGGGUGUAUGACU6CGUACGGUCCGCUAGUUC
CUGCGCUUAAACCGUACGUGGGUGUAUGACUMCGUACGGUCCGCUAGUUC
>UGUACCAAAUAAAGUUGCUGCAACAGCGCAU6GCAACUUUGCACCGACGU
UGUACCAAAUAAAGUUGCUGCAACAGCGCAUMGCAACUUUGCACCGACGU
>GACUGUUCGGCUCUGAUAUGGCAGCGAGACU6UAUCAGAGUGAUCAGUAU
GACUGUUCGGCUCUGAUAUGGCAGCGAGACUMUAUCAGAGUGAUCAGUAU
>CCAAGAUCGCAGGGUAUGUGGAAGAGGUUUU6CAUACCCUCGCCUUUCUC
CCAAGAUCGCAGGGUAUGUGGAAGAGGUUUUMCAUACCCUCGCCUUUCUC
>AACGGGGUCGUAAAGUCCUGCGUGUGGGCAU6GGACUUUAAUGCGGCUGA
AACGGGGUCGUAAAGUCCUGCGUGUGGGCAUMGGACUUUAAUGCGGCUGA
>GCGCGGUGAGCUCUUAGGUGAGCUACUUAAU6CCUAAGAGGUUCAGUCCC
GCGCGGUGAGCUCUUAGGUGAGCUACUUAAUMCCUAAGAGGUUCAGUCCC
>ACAAAAAUGAUUGUAGUCUAAUCCUUGUAUUAGACUACG6AACCGGCAGC
ACAAAAAUGAUUGUAGUCUAAUCCUUGUAUUAGACUACGMAACCGGCAGC
>AGCUUCUAUAUUAUCGCCCAUACUUCUAAAUGGGCGAUG6GGUCCCGUUC
AGCUUCUAUAUUAUCGCCCAUACUUCUAAAUGGGCGAUGMGGUCCCGUUC
>GUUCCGCUCGUUGUUUGUAGAAAGUUUGGUCUACAAACG6UCACCCGAGA
GUUCCGCUCGUUGUUUGUAGAAAGUUUGGUCUACAAACGMUCACCCGAGA
>GGCGAAGAAAUUAAGGAGUGCACCUCACCUCACUCCUUG6UAACACAGUU
GGCGAAGAAAUUAAGGAGUGCACCUCACCUCACUCCUUGMUAACACAGUU
>AUAAACCGUUUUGAGUUGCGGCCUCAUCUCCGCAACUCG6GUACGGUCGU
AUAAACCGUUUUGAGUUGCGGCCUCAUCUCCGCAACUCGMGUACGGUCGU
>CUGGUCUUACUUGCCCAGGCUUUCACCUCUGCCUGGGCG6GUUACAUGCC
CUGGUCUUACUUGCCCAGGCUUUCACCUCUGCCUGGGCGMGUUACAUGCC
>CAGGACCUAGUUUGGCGACCUAAAGCGAGCGGUCGCCAG6AAUAACAGAG
CAGGACCUAGUUUGGCGACCUAAAGCGAGCGGUCGCCAGMAAUAACAGAG
>GAUUUGGAGAUUGAGCUUCCUUGAAAUCCCGGAAGCUCG6UAUUGCAAUC
GAUUUGGAGAUUGAGCUUCCUUGAAAUCCCGGAAGCUCGMUAUUGCAAUC
>AUCAUACCAAGUUAAGUCAAUAUUAGCCCCUUGACUUG6CAGAGUCUGUU
AUCAUACCAAGUUAAGUCAAUAUUAGCCCCUUGACUUGMCAGAGUCUGUU
>UAGAAAUGUAAUUGCACGCGUCCUAUAUGUCGCGUGCG6UCGUGGUCUCC
UAGAAAUGUAAUUGCACGCGUCCUAUAUGUCGCGUGCGMUCGUGGUCUCC
>GGAAGUCGACUUUAGCAUUAGGUUGGCCAUUAAUGCUG6AUGACCUUGAU
GGAAGUCGACUUUAGCAUUAGGUUGGCCAUUAAUGCUGMAUGACCUUGAU
>UGUUAAAACAAUUUCUCAAAGGCUGUCGUUUUUGAGAG6UUUGGAAUUAU
UGUUAAAACAAUUUCUCAAAGGCUGUCGUUUUUGAGAGMUUUGGAAUUAU
>CAAAAGUUACGUUAAAAUUGUUCUUAAGUCCAAUUUUG6CCGAAAGUGAG
CAAAAGUUACGUUAAAAUUGUUCUUAAGUCCAAUUUUGMCCGAAAGUGAG
>CCCUCGCGUACUUCUCUGACCCGCACAGGGGUCAGAGG6GAGGCGGUGAA
CCCUCGCGUACUUCUCUGACCCGCACAGGGGUCAGAGGMGAGGCGGUGAA
>CCGAACAAACUUUAUGGAAUGCUUUUAACGAUUCCAUG6AGUACAUUCGA
CCGAACAAACUUUAUGGAAUGCUUUUAACGAUUCCAUGMAGUACAUUCGA
>ACAGUUCGAUGUUAGGGCUGUAAGUCCAAACAGCCCUG6CCACCGCUUAG
ACAGUUCGAUGUUAGGGCUGUAAGUCCAAACAGCCCUGMCCACCGCUUAG
>UGCUUUGGCAUAUUAGUUCGAAGGGCCGUCCGAACUG6UAUAUACUUGUU
UGCUUUGGCAUAUUAGUUCGAAGGGCCGUCCGAACUGMUAUAUACUUGUU
>UAUGAAGCUAAGUUGUCGAAUCCAAUCGGAUUCGACG6CUACGCGGGCUC
UAUGAAGCUAAGUUGUCGAAUCCAAUCGGAUUCGACGMCUACGCGGGCUC
>AUGCCCCUCUCCUUCCCUGCCUAGGAGCCUGCAGGGG6GGGCAUCUUUCU
AUGCCCCUCUCCUUCCCUGCCUAGGAGCCUGCAGGGGMGGGCAUCUUUCU
>CGCGUAUAAGGAUUGCCUUGGAACCAUCGCCAAGGCG6UCAACGACCCUC
CGCGUAUAAGGAUUGCCUUGGAACCAUCGCCAAGGCGMUCAACGACCCUC
>CUUAACCAAUCUUUUGCUGACCGACCAUGAUCAGCAG6AGGAAGCAGCAC
CUUAACCAAUCUUUUGCUGACCGACCAUGAUCAGCAGMAGGAAGCAGCAC
>GAGAUUCAAGGGUUAGCGUCUUAGGGCAAGGACGCUG6CCUCACUGCCAC
GAGAUUCAAGGGUUAGCGUCUUAGGGCAAGGACGCUGMCCUCACUGCCAC
>GCUUGUACCGACUUGUCGUUCUCGAGUCGAAACGACG6GUGUGAGCAUUU
GCUUGUACCGACUUGUCGUUCUCGAGUCGAAACGACGMGUGUGAGCAUUU
>GCAACCUGGCGUUUCGCCAAAUCAACGCCUUUGGCGG6ACAGUCACGGCC
GCAACCUGGCGUUUCGCCAAAUCAACGCCUUUGGCGGMACAGUCACGGCC
>GGAAGGCAGAUUGUUUUCGAUCCAGAGGGAUCGAAG6CAAUGCCACGUGG
GGAAGGCAGAUUGUUUUCGAUCCAGAGGGAUCGAAGMCAAUGCCACGUGG
>ACAGCGUGCGUGAUUCAUCUGAGUUACGUCAGAUGG6UCAGAUGGGCCGA
ACAGCGUGCGUGAUUCAUCUGAGUUACGUCAGAUGGMUCAGAUGGGCCGA
>AGCCUCUUCUUGAUUUCUAGGAACUUUUGUCUAGAG6UCACGCUCUUGCA
AGCCUCUUCUUGAUUUCUAGGAACUUUUGUCUAGAGMUCACGCUCUUGCA
>CAUCUGAAGGAGGUUUUACAGCAGCUAGGGUGUAAG6CCUAUAAAAAACC
CAUCUGAAGGAGGUUUUACAGCAGCUAGGGUGUAAGMCCUAUAAAAAACC
>CGCAGUGAAUCGGUUGAGUUAGCGCUCUAUAACUCG6CCGUUACUCUACC
CGCAGUGAAUCGGUUGAGUUAGCGCUCUAUAACUCGMCCGUUACUCUACC
>CAUAUUGUGUACCUUUUGUUUAUGGUCAUGAACAAG6GGUACACCGCCAA
CAUAUUGUGUACCUUUUGUUUAUGGUCAUGAACAAGMGGUACACCGCCAA
>CUUACCAGCACGCUUGAACGCUUGAACACACGUUCG6GCGACACACCUAG
CUUACCAGCACGCUUGAACGCUUGAACACACGUUCGMGCGACACACCUAG
>UGCCUGGGUUCGUUUCCGAUAUCCACCCGAAUCGGG6ACGAGAAGACGAC
UGCCUGGGUUCGUUUCCGAUAUCCACCCGAAUCGGGMACGAGAAGACGAC
>GAUCCUAAGAAGGCUUACAUUACUUGCAUUAUGUG6GCCUCCGCGAUCGG
GAUCCUAAGAAGGCUUACAUUACUUGCAUUAUGUGMGCCUCCGCGAUCGG
>CAUCCUCCGGAUUAUUGCGCUAGCAUUGGCGCGCG6UAAUUUUUGAUGCU
CAUCCUCCGGAUUAUUGCGCUAGCAUUGGCGCGCGMUAAUUUUUGAUGCU
>CCGCAGGGUUUUUAUUCAAGGAGCCCCGAGCUUGG6UAAAGAAUUUAAGC
CCGCAGGGUUUUUAUUCAAGGAGCCCCGAGCUUGGMUAAAGAAUUUAAGC
>CCCUCGUAGGGAGCUUAUGGGUAUACCGCUCCAUG6GCUCUGUGCCUCUG
CCCUCGUAGGGAGCUUAUGGGUAUACCGCUCCAUGMGCUCUGUGCCUCUG
>AAGAUUGGCUCAAUUUGUCCAAACCCGAAGGGACG6AUUGAAAUUAACCG
AAGAUUGGCUCAAUUUGUCCAAACCCGAAGGGACGMAUUGAAAUUAACCG
>UUAUGUAGCCGUUUUUACUAGGUUACGGCAUAGUG6AAACUCGCCUAGAA
UUAUGUAGCCGUUUUUACUAGGUUACGGCAUAGUGMAAACUCGCCUAGAA
>CAUGCUUGAUGAACUUGUCAGAUGUCGUAAUGACG6GUUCGACACCCGCG
CAUGCUUGAUGAACUUGUCAGAUGUCGUAAUGACGMGUUCGACACCCGCG
>GUUCAGCCCGGUCCUUAGAGCAUCAGGCGACUCUG6GGACGACAAGUCGU
GUUCAGCCCGGUCCUUAGAGCAUCAGGCGACUCUGMGGACGACAAGUCGU
>CGUAAACGCGUGGAAUUCUGGGCCAAGCUGCAGG6UUCCACGCAAUUUCC
CGUAAACGCGUGGAAUUCUGGGCCAAGCUGCAGGMUUCCACGCAAUUUCC
>CAUGAAUAGACACUGUUGCCGCCGAAUUGCGGCG6CAGUGAGUCCAAUAC
CAUGAAUAGACACUGUUGCCGCCGAAUUGCGGCGMCAGUGAGUCCAAUAC
>GUCUUACAAUACACGUUGUGCCCUACAUCUCACG6CGUGUCGGGUUUUUC
GUCUUACAAUACACGUUGUGCCCUACAUCUCACGMCGUGUCGGGUUUUUC
>AGCCUCUUUGUGAAAUUAAACGCAGGUCCCUUUG6UUUCAACUCCCCGUA
AGCCUCUUUGUGAAAUUAAACGCAGGUCCCUUUGMUUUCAACUCCCCGUA
>CGUAUACCGCAUAGAUUUGCUAGGUUUAUGGCAG6UCUAUAAAACAGAGU
CGUAUACCGCAUAGAUUUGCUAGGUUUAUGGCAGMUCUAUAAAACAGAGU
>UGUCAACUGACCUGCUUACUAUACGACCGUAGUG6GCAGGAGUCCACCGG
UGUCAACUGACCUGCUUACUAUACGACCGUAGUGMGCAGGAGUCCACCGG
>GUACCUGUCCUUUGUUUGUCUUUCAGCAGCGACG6ACAAAGAUGUGAGAA
GUACCUGUCCUUUGUUUGUCUUUCAGCAGCGACGMACAAAGAUGUGAGAA
>CGCGAUGCCAUUCAUUUUCGGGUCAUCGGGCGAG6AUGAAUAGCACCGUA
CGCGAUGCCAUUCAUUUUCGGGUCAUCGGGCGAGMAUGAAUAGCACCGUA
>GUUAACAAAACUUCCCUUGCCCUGGUGUGCGCG6GGGAAGACAUUGCUUC
GUUAACAAAACUUCCCUUGCCCUGGUGUGCGCGMGGGAAGACAUUGCUUC
>AGAGUAUUUAUACACAUUUAGGAACAAGGCUAG6UGUGUAAUUGUGGCGA
AGAGUAUUUAUACACAUUUAGGAACAAGGCUAGMUGUGUAAUUGUGGCGA
>GACAACCAAGACGUGAUUAAUCUCGAAAGUUUG6UCACGUGUCAAACUGC
GACAACCAAGACGUGAUUAAUCUCGAAAGUUUGMUCACGUGUCAAACUGC
>UAAUUGAAUCCGAGCGUUAGCGCCAUCAGUCUG6CGCUCGGAAGAGCCUA
UAAUUGAAUCCGAGCGUUAGCGCCAUCAGUCUGMCGCUCGGAAGAGCCUA
>GGUUUAAAAUGUCUCAUUCGGUGUCCCGUCCGG6UGAGACCGAUAUAAGC
GGUUUAAAAUGUCUCAUUCGGUGUCCCGUCCGGMUGAGACCGAUAUAAGC
>UACAUCUCGAAUUCGUUUCACGCUCGCAUAUGG6ACGAAUUACUGCUAUA
UACAUCUCGAAUUCGUUUCACGCUCGCAUAUGGMACGAAUUACUGCUAUA
>CUAACACAUAAUACGGUUGUAUCCGGGCAGACG6CCGUAUCCACCUUAAC
CUAACACAUAAUACGGUUGUAUCCGGGCAGACGMCCGUAUCCACCUUAAC
>ACCUAGGAGUGCUCUGUUGGAGUGGCUGUCCCG6CAGAGCCUCAGUUAAC
ACCUAGGAGUGCUCUGUUGGAGUGGCUGUCCCGMCAGAGCCUCAGUUAAC
>CCACUGUGAUGUGUUCAUUAUGAUCCUGUUUG6UGAACACACCUCGUAAU
CCACUGUGAUGUGUUCAUUAUGAUCCUGUUUGMUGAACACACCUCGUAAU
>CCGUAGAUACGCACCAUUUAAUACAAUGAUUG6AUGGUGCAUUUUCCGGG
CCGUAGAUACGCACCAUUUAAUACAAUGAUUGMAUGGUGCAUUUUCCGGG
>UGGGUCACUCAUAUGUGUUUGUUCCUACCAAG6CACAUAUAUUUACCCCG
UGGGUCACUCAUAUGUGUUUGUUCCUACCAAGMCACAUAUAUUUACCCCG
>GAAGCCCACCGAUACUAUUCUGGUAGAGAUGG6UAGUAUCCCUAUCGUUC
GAAGCCCACCGAUACUAUUCUGGUAGAGAUGGMUAGUAUCCCUAUCGUUC
>AACCAGGAACUUGCUCAUUACUGUGGCGUAUG6UGAGCAACUGCUUCAAG
AACCAGGAACUUGCUCAUUACUGUGGCGUAUGMUGAGCAACUGCUUCAAG
>CAGCUAGCUUGAUAAGUUUUCGGAUACAGAAG6ACUUAUCAAGCGUAAGG
CAGCUAGCUUGAUAAGUUUUCGGAUACAGAAGMACUUAUCAAGCGUAAGG
>AUGAGGCCCCUAAGCUAUUGCGGAACUCACCG6UAGCUUACAUGACUCCU
AUGAGGCCCCUAAGCUAUUGCGGAACUCACCGMUAGCUUACAUGACUCCU
>UGUGUGCGCGUGCUCACUUACUGUUCCCGAUG6GUGAGCACUCCACCCGU
UGUGUGCGCGUGCUCACUUACUGUUCCCGAUGMGUGAGCACUCCACCCGU
>UAGUUAGGUUCUAAUAAAUUGCUGCGGUACG6UUUAUUAGGAAGAAUCCA
UAGUUAGGUUCUAAUAAAUUGCUGCGGUACGMUUUAUUAGGAAGAAUCCA
>CGGCCCGUCUUGCUGGAUUUGCUUUCGCUAG6AUCCAGCAGAGUACCUGA
CGGCCCGUCUUGCUGGAUUUGCUUUCGCUAGMAUCCAGCAGAGUACCUGA
>CUAUCCGCUCAUCCUAAUUUAUGGAUCUGAG6AUUAGGAUCCAGAAGGAU
CUAUCCGCUCAUCCUAAUUUAUGGAUCUGAGMAUUAGGAUCCAGAAGGAU
>CGAGGGCAAUCUGUCAUAUUGGCGGUCCACG6UAUGACAGCCGCAGAUCC
CGAGGGCAAUCUGUCAUAUUGGCGGUCCACGMUAUGACAGCCGCAGAUCC
>UCUGAUGCUCAUAUCCUUUUAUACGUGCGAG6AAGGAUAUCUACUUGGAG
UCUGAUGCUCAUAUCCUUUUAUACGUGCGAGMAAGGAUAUCUACUUGGAG
>GCCCUCAUAUUGGCUCCUUUCAGAGAGGGGG6AGGAGCCACAACAUAAAG
GCCCUCAUAUUGGCUCCUUUCAGAGAGGGGGMAGGAGCCACAACAUAAAG
>CGCUAAAAAUAAUAGCGGUUGAAACAACUAG6CCGCUAUUCUGAUAGGGC
CGCUAAAAAUAAUAGCGGUUGAAACAACUAGMCCGCUAUUCUGAUAGGGC
>ACAUGUAGUAGGAACCGAUUUGAUGGAAUGG6UCGGUUCCCAUGGAAUCC
ACAUGUAGUAGGAACCGAUUUGAUGGAAUGGMUCGGUUCCCAUGGAAUCC
>UUCUUAUGGC66CUCAUCAAUGCGCGGUCGUUGAUGAGUUAAAGGGGAGG
UUCUUAUGGCMMCUCAUCAAUGCGCGGUCGUUGAUGAGUUAAAGGGGAGG
>AAUCGGGGCC66UCGAGUCGAGCGGUGUCCCGACUCGAUUUUAUCAAAUC
AAUCGGGGCCMMUCGAGUCGAGCGGUGUCCCGACUCGAUUUUAUCAAAUC
>GGCUGAACGA66CUGUGCCGCCGAAGCAAUCGGCACAGUUGCAGCGCAGG
GGCUGAACGAMMCUGUGCCGCCGAAGCAAUCGGCACAGUUGCAGCGCAGG
>AUCAACAGGC66CCGUAAGCGUCAUAGAGAGCUUACGGUUUGAGAGGAGU
AUCAACAGGCMMCCGUAAGCGUCAUAGAGAGCUUACGGUUUGAGAGGAGU
>AGGAUGGCUU66GCCUUAACGUAGAUCAUGGUUAAGGCUUGUACGAGAUC
AGGAUGGCUUMMGCCUUAACGUAGAUCAUGGUUAAGGCUUGUACGAGAUC
>AGUUGAGAUU66GGUUCCACUCCUGUGCAAGUGGAACCUUGUAGAAGCGU
AGUUGAGAUUMMGGUUCCACUCCUGUGCAAGUGGAACCUUGUAGAAGCGU
>UCGCCUGUGU66GGCUGGGAUCCCCAGGCCUCCCAGCCUUUUUUUAUUGG
UCGCCUGUGUMMGGCUGGGAUCCCCAGGCCUCCCAGCCUUUUUUUAUUGG
>AUACGACGGC66CCUACCGGGGAGUCUAAUCCGGUAGGUUCGUUGGCGGC
AUACGACGGCMMCCUACCGGGGAGUCUAAUCCGGUAGGUUCGUUGGCGGC
>GACCUUAGCCA66AUAGCAGCGACUUAUGGCUGCUAUUUUCUUUAAGCUG
GACCUUAGCCAMMAUAGCAGCGACUUAUGGCUGCUAUUUUCUUUAAGCUG
>AGCGGGGACUU66ACCCGCCGUACACUAAGGGCGGGUUUACCCGAGCAGA
AGCGGGGACUUMMACCCGCCGUACACUAAGGGCGGGUUUACCCGAGCAGA
>CGUCAACCAAG66CAUCGACACGUCGGCGUGUCGAUGUUCCAACCCAUGA
CGUCAACCAAGMMCAUCGACACGUCGGCGUGUCGAUGUUCCAACCCAUGA
>UCCUUUAGGGC66AAGUCGUCUGCAAUCGAACGACUUUUGUAUACACAUG
UCCUUUAGGGCMMAAGUCGUCUGCAAUCGAACGACUUUUGUAUACACAUG
>CUUAGGUCAUU66UGUGGUAUCCCGGACUGUACCACAUUAGUAGGAGCCA
CUUAGGUCAUUMMUGUGGUAUCCCGGACUGUACCACAUUAGUAGGAGCCA
>AGCCCAUCAGG66UUUUACCUGAUGCCUUAGGUAAAAUUCAUCCAGUUGA
AGCCCAUCAGGMMUUUUACCUGAUGCCUUAGGUAAAAUUCAUCCAGUUGA
>AGCGUACACUC66GCUCCAGCUCCGAACUACUGGAGCUUGAGGGAUGUCA
AGCGUACACUCMMGCUCCAGCUCCGAACUACUGGAGCUUGAGGGAUGUCA
>CCAGUAGAAGG66UACUCAUCUAAACCCUCAUGAGUAUUCCAAAAAAUGG
CCAGUAGAAGGMMUACUCAUCUAAACCCUCAUGAGUAUUCCAAAAAAUGG
>UCCGGUGUACAU66AAGGAACCUUUAAGGAUUCCUUUUAUGAUUGUUCCC
UCCGGUGUACAUMMAAGGAACCUUUAAGGAUUCCUUUUAUGAUUGUUCCC
>UCAAAUCGACAC66AAAAACAAUCAAUUACGUUUUUUUGUCCCCUCGCUC
UCAAAUCGACACMMAAAAACAAUCAAUUACGUUUUUUUGUCCCCUCGCUC
>CGACAUCUUUGG66ACACUGCUCGAAAGCACAGUGUUUCCCCCAAUCCAC
CGACAUCUUUGGMMACACUGCUCGAAAGCACAGUGUUUCCCCCAAUCCAC
>GUUUGGUAUCGU66CCCAGGCACCGAAAGGCCUGGGUUACUGGCCGGGAA
GUUUGGUAUCGUMMCCCAGGCACCGAAAGGCCUGGGUUACUGGCCGGGAA
>CAGCGCCGUUGU66GCAUCCACAGUCAAGGGGAUGCUUACUCCCGUCCCG
CAGCGCCGUUGUMMGCAUCCACAGUCAAGGGGAUGCUUACUCCCGUCCCG
>AGGAACCCCUGU66UAUGUGACAGUGCCGACACAUAUUACCCCACCUGUU
AGGAACCCCUGUMMUAUGUGACAGUGCCGACACAUAUUACCCCACCUGUU
>ACACGGAAGCCC66UAAGUUAGCAGGUCUUAACUUAUUGGGUACGAUCAA
ACACGGAAGCCCMMUAAGUUAGCAGGUCUUAACUUAUUGGGUACGAUCAA
>CGAAGCCCGGUC66GCCCUGCGUUUGUGCGCAGGGCUUGAGAGGGCGAGA
CGAAGCCCGGUCMMGCCCUGCGUUUGUGCGCAGGGCUUGAGAGGGCGAGA
>AUACAGUCGCGUA66UUGCGAGUCGGUUCUCGCAAUUUACUGUACUGGGC
AUACAGUCGCGUAMMUUGCGAGUCGGUUCUCGCAAUUUACUGUACUGGGC
>AGUGGCAGCGCGA66AAAUGGGGAUGUAGCCAUUUUUUCGAGAUUACCCU
AGUGGCAGCGCGAMMAAAUGGGGAUGUAGCCAUUUUUUCGAGAUUACCCU
>CACCGGGCUCUUG66AAUUUAAAGGGGCACAAAUUUUCAAAAUAAGCUUC
CACCGGGCUCUUGMMAAUUUAAAGGGGCACAAAUUUUCAAAAUAAGCUUC
>GAAGAAGCGGCGU66UAAGGCUAGUGGAUUCCUUAUUACGUCCUUGUUGG
GAAGAAGCGGCGUMMUAAGGCUAGUGGAUUCCUUAUUACGUCCUUGUUGG
>UAUUUGUAUAAGU66GCUGGUUUCGACGGGCCAGCUUACUCGCUUUCGGG
UAUUUGUAUAAGUMMGCUGGUUUCGACGGGCCAGCUUACUCGCUUUCGGG
>CUGCCAUGAAAUA66CUCACGUUGUGCAUUGUGAGUUUAUGGUGAAUGCU
CUGCCAUGAAAUAMMCUCACGUUGUGCAUUGUGAGUUUAUGGUGAAUGCU
>UGUUGGCUAUAGC66CGUAUGGCAUCAUAGAUACGUUGCUGCUCCAAGAG
UGUUGGCUAUAGCMMCGUAUGGCAUCAUAGAUACGUUGCUGCUCCAAGAG
>UCCUUGGAGGCUU66UCCAUAAGCCUGCGUAUGGAUUAAGUCCGUGAGCA
UCCUUGGAGGCUUMMUCCAUAAGCCUGCGUAUGGAUUAAGUCCGUGAGCA
>CACCCAUACUGAGU66GACCAUGGAUAAGGGGUCUUACUCGUUUGGAGUC
CACCCAUACUGAGUMMGACCAUGGAUAAGGGGUCUUACUCGUUUGGAGUC
>UCAGACGGAGGGAU66AUUUCCCUAACCGGAAAUUUAUCCCAGAUUACGU
UCAGACGGAGGGAUMMAUUUCCCUAACCGGAAAUUUAUCCCAGAUUACGU
>ACAGAGUCGCCAAG66UAUUGAGGGCAUAAAAUAUUCUUGUCCCCGGCCC
ACAGAGUCGCCAAGMMUAUUGAGGGCAUAAAAUAUUCUUGUCCCCGGCCC
>GCGCAUUCGUUGAU66GGCGGAAAACGAUUCGCCUUAUCAAGUCGGACUG
GCGCAUUCGUUGAUMMGGCGGAAAACGAUUCGCCUUAUCAAGUCGGACUG
>UUAUUCAUCAUCGA66CCGUCUGGCAGCAAACGGUUUCGAUGGUCAUAGU
UUAUUCAUCAUCGAMMCCGUCUGGCAGCAAACGGUUUCGAUGGUCAUAGU
>UAGUCGAUGCACAA66GUGUGAGGUAGUACACACUUUUGUGACACUGCGC
UAGUCGAUGCACAAMMGUGUGAGGUAGUACACACUUUUGUGACACUGCGC
>UGGUAAGCUCGGCU66UACCCCAGCCAUGGGGUAUUAGCCUGAGUGGCUA
UGGUAAGCUCGGCUMMUACCCCAGCCAUGGGGUAUUAGCCUGAGUGGCUA
>CCUUUGCCAUAGUG66UACCAAAUCAGCGGGGUAUUCACUAGGCCGCCGC
CCUUUGCCAUAGUGMMUACCAAAUCAGCGGGGUAUUCACUAGGCCGCCGC
>GUAUAACAGGAUGUU66ACUGAAGACCAGAAGUUUAACAUCAGAGUUAAU
GUAUAACAGGAUGUUMMACUGAAGACCAGAAGUUUAACAUCAGAGUUAAU
>UGCUGAUAUCUUACU66CGGUGCACCUAGCCCGUUAGUAACGUGCCCUCG
UGCUGAUAUCUUACUMMCGGUGCACCUAGCCCGUUAGUAACGUGCCCUCG
>AGCACAACUCAUGCA66CCCUGUGACAUGGGGGUUUGCAUGGAACGUGCU
AGCACAACUCAUGCAMMCCCUGUGACAUGGGGGUUUGCAUGGAACGUGCU
>CGAGCUCACCGUUGU66AACAUAUUUCCGCGUUUUACAACUCUAAAUGUG
CGAGCUCACCGUUGUMMAACAUAUUUCCGCGUUUUACAACUCUAAAUGUG
>AAAGGUCCACGACCC66AUAUGCGACUGGGUAUUUGGGUCCUGGUGCUGU
AAAGGUCCACGACCCMMAUAUGCGACUGGGUAUUUGGGUCCUGGUGCUGU
>GUCACGCGACAACCU66AAUAGCCAGCGAAAUUUUAGGUUUAAUGGCUCC
GUCACGCGACAACCUMMAAUAGCCAGCGAAAUUUUAGGUUUAAUGGCUCC
>UUCAUGACCCGAGGU66GUAUCUACCGUGCUACUUACCUCAACGGGUUUG
UUCAUGACCCGAGGUMMGUAUCUACCGUGCUACUUACCUCAACGGGUUUG
>CGCGGACUGCGAGAA66UAUGAUCAAUGUAAUAUUUUCUCUGUCCUGGCA
CGCGGACUGCGAGAAMMUAUGAUCAAUGUAAUAUUUUCUCUGUCCUGGCA
>CGCGGGUAAGAACGCA66UUAUAGAGUUGAAAUUUGCGUUUGGCUGUGGG
CGCGGGUAAGAACGCAMMUUAUAGAGUUGAAAUUUGCGUUUGGCUGUGGG
>CCGCGAUCAAUUCAGU66AAGGACGCCUCCUUUUACUGAACGGCUGUAAC
CCGCGAUCAAUUCAGUMMAAGGACGCCUCCUUUUACUGAACGGCUGUAAC
>UGUGAACGCGGCGACU66UUUACUCAUUUCAAUUAGUCGCAAAUGGCAUC
UGUGAACGCGGCGACUMMUUUACUCAUUUCAAUUAGUCGCAAAUGGCAUC
>CAAUCGUUCACUUCGC66CUGGCGUGAUUGAGUUGCGAAGCGCCCAUCCA
CAAUCGUUCACUUCGCMMCUGGCGUGAUUGAGUUGCGAAGCGCCCAUCCA
>UCGUGGUUAGCUCGGC66UAUACUAACGUGUAUUGCCGAGCGCCGAGCCU
UCGUGGUUAGCUCGGCMMUAUACUAACGUGUAUUGCCGAGCGCCGAGCCU
>CGGAUUUCGUAUACUU66AUAUAGGAGGUAAUUUAAGUAUGCUGGCUCGC
CGGAUUUCGUAUACUUMMAUAUAGGAGGUAAUUUAAGUAUGCUGGCUCGC
>GCUAAGUAUAGCAGAG66AACGGCAUUCAAUUUUCUCUGCAAAUUUUACG
GCUAAGUAUAGCAGAGMMAACGGCAUUCAAUUUUCUCUGCAAAUUUUACG
>UGAUAAGCAUAUCUCU66UCGCAGGUAUACGAUUAGAGAUUGUUCUGAGA
UGAUAAGCAUAUCUCUMMUCGCAGGUAUACGAUUAGAGAUUGUUCUGAGA
>ACACCGUGGGAGGACUA66GGUCAUCAGGUCUUUAGUCCUUUUCCGUGGA
ACACCGUGGGAGGACUAMMGGUCAUCAGGUCUUUAGUCCUUUUCCGUGGA
>GGGCUAGUCCCAGGUAG66GGUCCCUGUCUCUUCUACCUGCGUGGCGUCC
GGGCUAGUCCCAGGUAGMMGGUCCCUGUCUCUUCUACCUGCGUGGCGUCC
>UAACUUGCAUGCAAGUU66AUUACUAUGGGUUUAACUUGCCGGCCUGAUC
UAACUUGCAUGCAAGUUMMAUUACUAUGGGUUUAACUUGCCGGCCUGAUC
>CCAAUUCAAAUCCCCGA66CACCUAUGCACGUUUCGGGGAUCAAGCGGGA
CCAAUUCAAAUCCCCGAMMCACCUAUGCACGUUUCGGGGAUCAAGCGGGA
>GAAAUAUUAUUAUAGCG66AGAACGCGCCCUUUCGCUAUAUGGAGUGUAA
GAAAUAUUAUUAUAGCGMMAGAACGCGCCCUUUCGCUAUAUGGAGUGUAA
>GAUUCUGCUCCAGUGCC66UGACUAACGUCAUUGGCACUGAGCCCAUCGA
GAUUCUGCUCCAGUGCCMMUGACUAACGUCAUUGGCACUGAGCCCAUCGA
>UAUCGCUUUAUACGUUG66AACUCACGGUAUUUCAACGUAGCGCUAGAAC
UAUCGCUUUAUACGUUGMMAACUCACGGUAUUUCAACGUAGCGCUAGAAC
>CCCGCUGUUUAGGGUCC66UUGAGCGGACUAUUGGACCCUUUGAUUUCUG
CCCGCUGUUUAGGGUCCMMUUGAGCGGACUAUUGGACCCUUUGAUUUCUG
>UGAGCGCUGAACUCCUCG66GUUGGGGCCAUUCGAGGAGUGUGCUUAACG
UGAGCGCUGAACUCCUCGMMGUUGGGGCCAUUCGAGGAGUGUGCUUAACG
>ACUUCGCUGUCAGGAAAG66CGUGACGCUAUUCUUUCCUGGGUGUUGCGG
ACUUCGCUGUCAGGAAAGMMCGUGACGCUAUUCUUUCCUGGGUGUUGCGG
>AAAUCCCUGAGAACAUAA66ACUUACCAACUUUUAUGUUCUCCGCGCGCC
AAAUCCCUGAGAACAUAAMMACUUACCAACUUUUAUGUUCUCCGCGCGCC
>UGCGACCUGGGGAUUUUU66GGGGCCCAACUUAAAAAUCCGGGUGCCGUG
UGCGACCUGGGGAUUUUUMMGGGGCCCAACUUAAAAAUCCGGGUGCCGUG
>CAGUGAUUGCUCUUCUAC66AGACGCAGACUUGUAGAAGAGGAGGAACGG
CAGUGAUUGCUCUUCUACMMAGACGCAGACUUGUAGAAGAGGAGGAACGG
>AGAACCGGAACACUUCAU66GUCGAAAAUUUUAUGAAGUGUCGGAGCCCC
AGAACCGGAACACUUCAUMMGUCGAAAAUUUUAUGAAGUGUCGGAGCCCC
>GUGUAUUCUGAUAACGGA66CUGCACCAUCUUUCCGUUAUAGGGUCUUGU
GUGUAUUCUGAUAACGGAMMCUGCACCAUCUUUCCGUUAUAGGGUCUUGU
>UCGUGAUAUACCGCUAGU66UUUAAAGACGUUACUAGCGGGACGACUAGU
UCGUGAUAUACCGCUAGUMMUUUAAAGACGUUACUAGCGGGACGACUAGU
>AGUGAAAUGU6GCAUGUCUAUACCACUACGUAGACAUGUUUAGAACGUCG
AGUGAAAUGUMGCAUGUCUAUACCACUACGUAGACAUGUUUAGAACGUCG
>CUCGGGCCGC6GCACGGGCCCGGAUAGGAGGGCCCGUGUUGGAUCCCUCG
CUCGGGCCGCMGCACGGGCCCGGAUAGGAGGGCCCGUGUUGGAUCCCUCG
>CUUAAGUCCA6GGUCGAAUGAUAUCGCCGUCAUUCGACUUCAGAUCAUGC
CUUAAGUCCAMGGUCGAAUGAUAUCGCCGUCAUUCGACUUCAGAUCAUGC
>CUAAAAGGUG6GCGGAGUGAUCAUGGUUAGUCACUCCGUUGUCUACUGAG
CUAAAAGGUGMGCGGAGUGAUCAUGGUUAGUCACUCCGUUGUCUACUGAG
>GGAUUACCGA6GCAAGUUCUGAUCUGAUUUAGAACUUGUUCGUAGCGCGG
GGAUUACCGAMGCAAGUUCUGAUCUGAUUUAGAACUUGUUCGUAGCGCGG
>UCGGCAGGGG6GAUAUAAUAUCGGUCUAGAUAUUAUAUUUAUAUAAUUCC
UCGGCAGGGGMGAUAUAAUAUCGGUCUAGAUAUUAUAUUUAUAUAAUUCC
>UCUUCCCGUC6GUACAUUGUCGAGACUUGCACAAUGUAUUCUAAUCUACU
UCUUCCCGUCMGUACAUUGUCGAGACUUGCACAAUGUAUUCUAAUCUACU
>UGAUAACAGU6GCUACCUGACACUGCAAGUUCAGGUAGUUUCUAAUAGGU
UGAUAACAGUMGCUACCUGACACUGCAAGUUCAGGUAGUUUCUAAUAGGU
>CCACUAAUUAG6GUGCCUCCCUCGAACUUCGGAGGCAUUCAUCACUCCGG
CCACUAAUUAGMGUGCCUCCCUCGAACUUCGGAGGCAUUCAUCACUCCGG
>UUAAUUAGAAU6GUCUUUACAUGUGUAAUAGUAAAGAUUAGACGGGUGGG
UUAAUUAGAAUMGUCUUUACAUGUGUAAUAGUAAAGAUUAGACGGGUGGG
>CGGCGCAGUGA6GCUGCAGACGACCAUUCAUCUGCAGUUUAGUGAAACAA
CGGCGCAGUGAMGCUGCAGACGACCAUUCAUCUGCAGUUUAGUGAAACAA
>GAUGCCGUGAA6GAGUAUAUGGUAGAUACCAUAUACUUUUCACGGAAUAA
GAUGCCGUGAAMGAGUAUAUGGUAGAUACCAUAUACUUUUCACGGAAUAA
>CUCGGAUGUUU6GGACGGUGUUUGACAUAGCACCGUCUUAAGACACCCGA
CUCGGAUGUUUMGGACGGUGUUUGACAUAGCACCGUCUUAAGACACCCGA
>GACCGGAAGGU6GCAGUCAUGCUGCAUUGAAUGACUGUUACGUUCCUGUA
GACCGGAAGGUMGCAGUCAUGCUGCAUUGAAUGACUGUUACGUUCCUGUA
>UAUUGACGCUC6GGCCAGAGUUAUUGGUGGCUCUGGCUUGCACUAUGGCG
UAUUGACGCUCMGGCCAGAGUUAUUGGUGGCUCUGGCUUGCACUAUGGCG
>CCACUUGCUUG6GGCUAUGCACUGCCCCGAGCAUAGCUUCGACGAAUCUC
CCACUUGCUUGMGGCUAUGCACUGCCCCGAGCAUAGCUUCGACGAAUCUC
>AUGAUGUUAAUU6GACAUAAUAAGCCGAGGUUAUGUUUAACAGCGCAAGU
AUGAUGUUAAUUMGACAUAAUAAGCCGAGGUUAUGUUUAACAGCGCAAGU
>UGUGUCCCACCA6GCUCGGAGAAACCGGUGUCCGAGUUUGAAUGCUGAGC
UGUGUCCCACCAMGCUCGGAGAAACCGGUGUCCGAGUUUGAAUGCUGAGC
>GAUGCAUUGGAC6GUCUAUUCGUGCGUCUCAAUAGAUUGUAGGUGGACUA
GAUGCAUUGGACMGUCUAUUCGUGCGUCUCAAUAGAUUGUAGGUGGACUA
>UGAGGUAUGCAC6GGUCCACUAGAUUCUUAGUGGACUUGUAUCAUGGGGU
UGAGGUAUGCACMGGUCCACUAGAUUCUUAGUGGACUUGUAUCAUGGGGU
>AGAGUUAGAAGA6GCCAACCCACCAAGAAUGGUUGGUUUCAGUGCCCUAG
AGAGUUAGAAGAMGCCAACCCACCAAGAAUGGUUGGUUUCAGUGCCCUAG
>CGUUAAAAGCUC6GCACGCUCACCUCCUAAAGCGUGUUGAUACCAUCCUA
CGUUAAAAGCUCMGCACGCUCACCUCCUAAAGCGUGUUGAUACCAUCCUA
>AGUGUACCACCA6GUGCCCUCACCCUAUAGAGGGCAUUUGGUUAAACAGU
AGUGUACCACCAMGUGCCCUCACCCUAUAGAGGGCAUUUGGUUAAACAGU
>CCAUACUCCUCC6GCAGAAUCUCGCAUGGGAUUCUGUUGGGUGGCCCCGU
CCAUACUCCUCCMGCAGAAUCUCGCAUGGGAUUCUGUUGGGUGGCCCCGU
>AUUUGCAUAUUAG6GGUUGCUCCCUAGAUGGCAACUUCUAUCUCAAAACU
AUUUGCAUAUUAGMGGUUGCUCCCUAGAUGGCAACUUCUAUCUCAAAACU
>AUUGCUCAUUGUC6GUAACCGUGCAUUAGGGGUUAUUGACGCUCAGCAAU
AUUGCUCAUUGUCMGUAACCGUGCAUUAGGGGUUAUUGACGCUCAGCAAU
>UUUACCCUCGACC6GGGGUCUUGUUUCAGUGACCCUUGGUCUAUGCAUCC
UUUACCCUCGACCMGGGGUCUUGUUUCAGUGACCCUUGGUCUAUGCAUCC
>AGUAGCAGUGCAA6GAGAGCGCAGGCGCUAGCUCUUUUUGCGCUACACUG
AGUAGCAGUGCAAMGAGAGCGCAGGCGCUAGCUCUUUUUGCGCUACACUG
>UACCUAUGGCCCC6GUAGGUAUAGCUACACACCUAUUGGGCUGGACCGGG
UACCUAUGGCCCCMGUAGGUAUAGCUACACACCUAUUGGGCUGGACCGGG
>CCGUACGGAGCCC6GAUUUUAAUAUAGGUGAAAAUUUGGGGACCGAGGAU
CCGUACGGAGCCCMGAUUUUAAUAUAGGUGAAAAUUUGGGGACCGAGGAU
>UAGCGGGCGCGCG6GACACUGGCAAAUCUGAGUGUUUCGCAAGAUCCCCC
UAGCGGGCGCGCGMGACACUGGCAAAUCUGAGUGUUUCGCAAGAUCCCCC
>AAUGAAGACGCGG6GCCAAGUUUGGGACGCCUUGGUUCCGUGUCCUCCCC
AAUGAAGACGCGGMGCCAAGUUUGGGACGCCUUGGUUCCGUGUCCUCCCC
>UCCACCCGCGUGAA6GGGCCACCAUUCGCCGGCCUUUUCACACUCUACAA
UCCACCCGCGUGAAMGGGCCACCAUUCGCCGGCCUUUUCACACUCUACAA
>GGCGUAUUGUUCGU6GCUCGCCUGUUGCGUCGAGUUACGAUUUACCGACA
GGCGUAUUGUUCGUMGCUCGCCUGUUGCGUCGAGUUACGAUUUACCGACA
>GUAAGCGAGAACCC6GUUGAUGGGAACUUGUCAAUUGGGUUCACUCAAUU
GUAAGCGAGAACCCMGUUGAUGGGAACUUGUCAAUUGGGUUCACUCAAUU
>AAGGCAUCGGUACG6GUUCCCAGUUUGGAAGGAAUUCGUACGGCUUUGCC
AAGGCAUCGGUACGMGUUCCCAGUUUGGAAGGAAUUCGUACGGCUUUGCC
>GGACUCUCAAUAUC6GGGCCGUCAACUCUGGGCCUUGAUAUCUAAUAACC
GGACUCUCAAUAUCMGGGCCGUCAACUCUGGGCCUUGAUAUCUAAUAACC
>ACUCCCUAGGGACG6GCAAGGUGCCCGCUUCUUGUUCGUCUUUCUGUGCC
ACUCCCUAGGGACGMGCAAGGUGCCCGCUUCUUGUUCGUCUUUCUGUGCC
>ACUCUAUUAUCUUU6GAUGCAAGUCCAACUGCAUUUAAAGCUCCAAGGUC
ACUCUAUUAUCUUUMGAUGCAAGUCCAACUGCAUUUAAAGCUCCAAGGUC
>CAUGAGGAUCUUGC6GCUUAACUGGUUCGAUAAGUUGCAAACCAACUUAU
CAUGAGGAUCUUGCMGCUUAACUGGUUCGAUAAGUUGCAAACCAACUUAU
>UACGAAGUGGCCACG6GACACAGAGAUAAAUGUUUCGUGGGAAGUAAUCG
UACGAAGUGGCCACGMGACACAGAGAUAAAUGUUUCGUGGGAAGUAAUCG
>GAUCCUGAUCGAUGC6GCUGGUGAUGCGACCAGUUGCAUCUUAUCCCAGG
GAUCCUGAUCGAUGCMGCUGGUGAUGCGACCAGUUGCAUCUUAUCCCAGG
>AGGCGAGCUUUACUU6GUACGUGCAGAGUCGUAUUAAGUAGAGCCUUUGC
AGGCGAGCUUUACUUMGUACGUGCAGAGUCGUAUUAAGUAGAGCCUUUGC
>CAAUAUUUUUUUUAU6GUCCAUUCCUUUACGGAUUAUAAAACGUACUGCG
CAAUAUUUUUUUUAUMGUCCAUUCCUUUACGGAUUAUAAAACGUACUGCG
>UCGGCUUCUAGCUGG6GGCGAUCUCCAACCCGCUUCCAGCGGCCGUCGAU
UCGGCUUCUAGCUGGMGGCGAUCUCCAACCCGCUUCCAGCGGCCGUCGAU
>GGACCAAUAUCGCCA6GCUCGUACAAGGAAGAGUUUGGCGGCGAUUCGGG
GGACCAAUAUCGCCAMGCUCGUACAAGGAAGAGUUUGGCGGCGAUUCGGG
>AGUUUGGACUCCUAG6GUCUCAAAUCUUGUAGAUUCUAGGGCGUUGGAUU
AGUUUGGACUCCUAGMGUCUCAAAUCUUGUAGAUUCUAGGGCGUUGGAUU
>AUUUCUCCCGGGCCG6GAGUGUCGAUUGAGACUUUCGGCCUGGAAUAUAG
AUUUCUCCCGGGCCGMGAGUGUCGAUUGAGACUUUCGGCCUGGAAUAUAG
>AAUCGACCAGGUACAU6GGGACCGGCUGACCCUUAUGUACGCACACGACG
AAUCGACCAGGUACAUMGGGACCGGCUGACCCUUAUGUACGCACACGACG
>CUAAGGGCCCCCUAGC6GUACCACCCAUCAUAUUGCUAGGGAGGUCUGCU
CUAAGGGCCCCCUAGCMGUACCACCCAUCAUAUUGCUAGGGAGGUCUGCU
>UGCCACUGGCCAUACA6GAAAGCCGAUCUAUUUUUGUAUGGCAUCGUUCC
UGCCACUGGCCAUACAMGAAAGCCGAUCUAUUUUUGUAUGGCAUCGUUCC
>CUUAAUUUGAGGUGUC6GUCUCGGUUAGGAGAUUGACACCUCCAUCCCUC
CUUAAUUUGAGGUGUCMGUCUCGGUUAGGAGAUUGACACCUCCAUCCCUC
>ACCUGCGCUUAGGCAA6GGGCAAGUAAGCUCCUUUUGCCUGAAGCCACUA
ACCUGCGCUUAGGCAAMGGGCAAGUAAGCUCCUUUUGCCUGAAGCCACUA
>AGAGGCCCCUACGUCG6GUACACACUACCCUAUUCGACGUCGGCGAACGA
AGAGGCCCCUACGUCGMGUACACACUACCCUAUUCGACGUCGGCGAACGA
>UCCCGCCCUUUUAAAC6GCAAACCGUAUUUUGUUGUUUAAAUAAUACUUG
UCCCGCCCUUUUAAACMGCAAACCGUAUUUUGUUGUUUAAAUAAUACUUG
>CUCGUAGGGGUAAGCA6GGAUACUGUUGGCUCUUUGCUUACAGUCGUUUC
CUCGUAGGGGUAAGCAMGGAUACUGUUGGCUCUUUGCUUACAGUCGUUUC
>GUUCUUACGCGAGAGAU6GAUAGUAUUUGAUUUAUCUCUCACCUAGGGUA
GUUCUUACGCGAGAGAUMGAUAGUAUUUGAUUUAUCUCUCACCUAGGGUA
>GAAGUCAGACUCGUGGA6GUCUCAUACGAGAUUUCCACGAUAUGAAGGCG
GAAGUCAGACUCGUGGAMGUCUCAUACGAGAUUUCCACGAUAUGAAGGCG
>GAUAUACGUCUUGUGAA6GCUAUUCUCAUCGUUUUCACAAAACCGUAUGA
GAUAUACGUCUUGUGAAMGCUAUUCUCAUCGUUUUCACAAAACCGUAUGA
>UCACUUCAGCAAUUAAG6GAAUCUACGUGCUUUCUUAAUUAAUGGUUCGU
UCACUUCAGCAAUUAAGMGAAUCUACGUGCUUUCUUAAUUAAUGGUUCGU
>AACAUAUCUCCCCUCUG6GGGCGUCAGAGGCUUCAGAGGGCAAUAAAGGG
AACAUAUCUCCCCUCUGMGGGCGUCAGAGGCUUCAGAGGGCAAUAAAGGG
>ACUUUCAAUCUUUCGUU6GACUUGCUCUGUUUUAACGAAAUAAACACUUA
ACUUUCAAUCUUUCGUUMGACUUGCUCUGUUUUAACGAAAUAAACACUUA
>UUAAGCUUACGCACAUU6GUCAGAAGGCACAUUAAUGUGCGCCACAACUG
UUAAGCUUACGCACAUUMGUCAGAAGGCACAUUAAUGUGCGCCACAACUG
>CCAUAUGCUCGUGAAAC6GAUACGGAAAGGUUUGUUUCACGAAGGCUACC
CCAUAUGCUCGUGAAACMGAUACGGAAAGGUUUGUUUCACGAAGGCUACC
[truncated: 160 more rows]

## Sheet: random1000 sequences
>CUGUCGUCMCUGGAUCUUCAGCCAUGCGGUGCCGUCUUAUAGGCAGUUCG
CUGUCGUCMCUGGAUCUUCAGCCAUGCGGUGCCGUCUUAUAGGCAGUUCG
>UGCUGCGMCUUGUAAUAUCUGUAUGUCGCCCUAGGGUGACUUCUUGGACA
UGCUGCGMCUUGUAAUAUCUGUAUGUCGCCCUAGGGUGACUUCUUGGACA
>UAUUAUUCUUAUAAAUGAAGAUAAUUUCUCGGCCUCCCUUUGCMUGCAAG
UAUUAUUCUUAUAAAUGAAGAUAAUUUCUCGGCCUCCCUUUGCMUGCAAG
>AUCAUCMACGAGGUUACAUUAGGGCUGCCCGUAAAGCUAACAGUAGUUAC
AUCAUCMACGAGGUUACAUUAGGGCUGCCCGUAAAGCUAACAGUAGUUAC
>GCUUAAUCCCUUGGGCACCGGUUGUCCGGUMAGCUGCUGGUAUCGGUCGU
GCUUAAUCCCUUGGGCACCGGUUGUCCGGUMAGCUGCUGGUAUCGGUCGU
>GACAUACGUAGAGUCUUCGACAAGUCAUUUGUCAUGCGGUAGCUGUGMUC
GACAUACGUAGAGUCUUCGACAAGUCAUUUGUCAUGCGGUAGCUGUGMUC
>UUUUGAACCACUGGCGGCMAGUCCGCGUAGUUCCGAUACAGAACCUUGGC
UUUUGAACCACUGGCGGCMAGUCCGCGUAGUUCCGAUACAGAACCUUGGC
>AUCUGGGGAUGGGUAGAGGUUGCAUACGCACUMUGACGCUAGCGACCUUA
AUCUGGGGAUGGGUAGAGGUUGCAUACGCACUMUGACGCUAGCGACCUUA
>CCCCCUACAGAGGAGCCGCCGAAUCUUUAAGAAGUUMGAUAGGAGUAGGA
CCCCCUACAGAGGAGCCGCCGAAUCUUUAAGAAGUUMGAUAGGAGUAGGA
>CCUAUGGACUGCAUUGAACAAUAAMCUUUCCACCGUUGUUCAUGCUCCUC
CCUAUGGACUGCAUUGAACAAUAAMCUUUCCACCGUUGUUCAUGCUCCUC
>CAGGUGAGAGCAUUUCACCCCCGGUUUMACGAGUGUUCCGACGGAUCUGC
CAGGUGAGAGCAUUUCACCCCCGGUUUMACGAGUGUUCCGACGGAUCUGC
>AUCCGGGAUUAAMUUUAGCUGGGGCUCUCCAAACGUUAAUUAUAAGAAUC
AUCCGGGAUUAAMUUUAGCUGGGGCUCUCCAAACGUUAAUUAUAAGAAUC
>CUAGGCGAACGGCUCUAGAUUGUCUGUUCAUUAGMUCGCUAAGUGCUAUA
CUAGGCGAACGGCUCUAGAUUGUCUGUUCAUUAGMUCGCUAAGUGCUAUA
>UCGMUGAACCGCCAAUGGUAGCUACUCGUACUGAUUGUGACGCCGAAGAC
UCGMUGAACCGCCAAUGGUAGCUACUCGUACUGAUUGUGACGCCGAAGAC
>UUUCUAAAAACAGGCAAAUCAAAGAMACGAACACCCACCUUCUCUUUAGG
UUUCUAAAAACAGGCAAAUCAAAGAMACGAACACCCACCUUCUCUUUAGG
>ACGACAAGGUGUCAUGUCGUCUUCAAACAACUUGCCCGACAUCGACCMUA
ACGACAAGGUGUCAUGUCGUCUUCAAACAACUUGCCCGACAUCGACCMUA
>CGAGGCMCAGCAGCCAGCGCAAACGCUAAAAAGGUAAAAAAGAAUGGACC
CGAGGCMCAGCAGCCAGCGCAAACGCUAAAAAGGUAAAAAAGAAUGGACC
>CCGGUMCACAACACAUUUUUAGAUCAACACAGGCGGUCCUAUGGGCCGUU
CCGGUMCACAACACAUUUUUAGAUCAACACAGGCGGUCCUAUGGGCCGUU
>CAGCAAGCACCGUAGAUCAGGCMUGCCCCGACUGUUGGUUUCUGGUACUA
CAGCAAGCACCGUAGAUCAGGCMUGCCCCGACUGUUGGUUUCUGGUACUA
>UUCGGACCCCAUUMCGUGAGGGUUGGUUCAAAAAGGCCAGGUCCAUAGGA
UUCGGACCCCAUUMCGUGAGGGUUGGUUCAAAAAGGCCAGGUCCAUAGGA
>UAAUCACGAAGAUGGAAAAAGAUACCUAGAUUGAAGGCGAAGMAGACACG
UAAUCACGAAGAUGGAAAAAGAUACCUAGAUUGAAGGCGAAGMAGACACG
>UACACGCUGCAUGAMUCCCCUAGGAUAUCGCAAACGGCUUGUCACUAUAU
UACACGCUGCAUGAMUCCCCUAGGAUAUCGCAAACGGCUUGUCACUAUAU
>CUGACGGAGUUCCUUGGAAACACGUAACAUUCGUGGAGUGMUUCAGUGGA
CUGACGGAGUUCCUUGGAAACACGUAACAUUCGUGGAGUGMUUCAGUGGA
>CGUGAACUAAUUAAUCAUGAGGGAAGACCACGACUCCCAAUUUMACAUCA
CGUGAACUAAUUAAUCAUGAGGGAAGACCACGACUCCCAAUUUMACAUCA
>UGGACUUUAUUMACCGCGACCAUGUCAGAUACAAAUAUUGGCUGGUAAAC
UGGACUUUAUUMACCGCGACCAUGUCAGAUACAAAUAUUGGCUGGUAAAC
>ACCUUAACAUCGUGAAGACUCGACGAUCCUGGACCAUUCCAUAMGCGGUA
ACCUUAACAUCGUGAAGACUCGACGAUCCUGGACCAUUCCAUAMGCGGUA
>CAGUAUCACCAGCAGUUUAACAGUCGUAGCAACGGUGCGACUCAUCCGMG
CAGUAUCACCAGCAGUUUAACAGUCGUAGCAACGGUGCGACUCAUCCGMG
>AMUAUUGCCUCAAGAGUGUAUACCAUAGUGCGACUUCACAUUUCACCCUC
AMUAUUGCCUCAAGAGUGUAUACCAUAGUGCGACUUCACAUUUCACCCUC
>AUGUGGCAGAGCCCCUAUGGCUACAGAGCUCCGAAAAAGGUAAAMCACGU
AUGUGGCAGAGCCCCUAUGGCUACAGAGCUCCGAAAAAGGUAAAMCACGU
>UACGCCCAAGACGCUUAGCAGUUCUACACGGGAUACAMAGCGCCCGAUUC
UACGCCCAAGACGCUUAGCAGUUCUACACGGGAUACAMAGCGCCCGAUUC
>UCUUAACACMCUCAGUCAGACUGACAAGACCCUCAGCACUCUCGCAGAUC
UCUUAACACMCUCAGUCAGACUGACAAGACCCUCAGCACUCUCGCAGAUC
>UGGAAUACGGACCCCUGUUCUCAUGCUUAAUAGGGCAGMAUUGGUUCCAG
UGGAAUACGGACCCCUGUUCUCAUGCUUAAUAGGGCAGMAUUGGUUCCAG
>AUUAGGCUCCGCGAAUUACGGMUGGCUACUCAGAAUCUCGAGGAUAUGUU
AUUAGGCUCCGCGAAUUACGGMUGGCUACUCAGAAUCUCGAGGAUAUGUU
>CGUUCCGAUGAUGCCCGUCAMUCCUGUUUCUGUACCUACCUGACGCCGUC
CGUUCCGAUGAUGCCCGUCAMUCCUGUUUCUGUACCUACCUGACGCCGUC
>GCUGCCCUUAUUAAGAGGUAUGAUCUUCACACUUGUUUMUGAGACUUAAU
GCUGCCCUUAUUAAGAGGUAUGAUCUUCACACUUGUUUMUGAGACUUAAU
>UAAUUUAUAUGUGUAUGCGCCCMACAGACUAUUUAUGUGGACGUUGAGAU
UAAUUUAUAUGUGUAUGCGCCCMACAGACUAUUUAUGUGGACGUUGAGAU
>AGAAGCCAGGUAUGUAUCUCGGAAUUGUCCAGCAUCAGCMUGUAUUUAAG
AGAAGCCAGGUAUGUAUCUCGGAAUUGUCCAGCAUCAGCMUGUAUUUAAG
>CUGAUUAAGCGUAACUUAAGCUCAGAAGAMAGUCGGGAGUCGGAUGUUGG
CUGAUUAAGCGUAACUUAAGCUCAGAAGAMAGUCGGGAGUCGGAUGUUGG
>UUUAUUAUUAUUGUGACCMCGCUGGGACGUUCAAGUAGGAGUUCUUAGUG
UUUAUUAUUAUUGUGACCMCGCUGGGACGUUCAAGUAGGAGUUCUUAGUG
>GGAAGUCCAAUGGGUUUCCCCMAUCGUAUUAUCUUUAGAAUACGCGAAAU
GGAAGUCCAAUGGGUUUCCCCMAUCGUAUUAUCUUUAGAAUACGCGAAAU
>GGAAGAAACCUAAGGACCUMUACAGCCUCUAAAAUCUGGGAGAGCUUGGU
GGAAGAAACCUAAGGACCUMUACAGCCUCUAAAAUCUGGGAGAGCUUGGU
>GUUUUAAGCUUCGAUGGCAGAGACAUCUCAACAGUCUAUMGACAUGGAUA
GUUUUAAGCUUCGAUGGCAGAGACAUCUCAACAGUCUAUMGACAUGGAUA
>AUUGUAUGAUGAUCGUCCGUAUUCGUAGAUGUGUGAACCGMGCUCCGAUA
AUUGUAUGAUGAUCGUCCGUAUUCGUAGAUGUGUGAACCGMGCUCCGAUA
>CUGCCGUUUUCCUGAAAACGAMCAGCUGCCCUAUCUGUUGCGGGGCAUGC
CUGCCGUUUUCCUGAAAACGAMCAGCUGCCCUAUCUGUUGCGGGGCAUGC
>GCAGGAUUAAGCAUGGCCACGMCUCUCCCAAUCCUACCGGUUUGAGCCGA
GCAGGAUUAAGCAUGGCCACGMCUCUCCCAAUCCUACCGGUUUGAGCCGA
>CAUUCAUGMCCACGUCACAUUUGAUUAUAGCACUACGUACUGUCAAUAUU
CAUUCAUGMCCACGUCACAUUUGAUUAUAGCACUACGUACUGUCAAUAUU
>CAAACAGGMCUACAACCCUCACGUGAGUGGGGUCGUAUCGAGGAUAAUUU
CAAACAGGMCUACAACCCUCACGUGAGUGGGGUCGUAUCGAGGAUAAUUU
>GUCAUCCUUCUGAAUCACAAGGGUMCUGUCUGUCCGGAAGUUUUCUGAAC
GUCAUCCUUCUGAAUCACAAGGGUMCUGUCUGUCCGGAAGUUUUCUGAAC
>AUAACCGAGGUUAGAGCGAUAGACAUCUUCAUGCGUACAGUGCCAUCACM
AUAACCGAGGUUAGAGCGAUAGACAUCUUCAUGCGUACAGUGCCAUCACM
>GAUCUUCCUAMGUUGACGUCUUGCGCUGUUGAAUGUCCUGCAGAGCAAUG
GAUCUUCCUAMGUUGACGUCUUGCGCUGUUGAAUGUCCUGCAGAGCAAUG
>CGUCAAAACAUUMUCUCCCCGCUAGGGGUAUCUCUGGCCCACCGUCGCUA
CGUCAAAACAUUMUCUCCCCGCUAGGGGUAUCUCUGGCCCACCGUCGCUA
>ACGUGCGUCGUAUAAUCMCCUACUCAUACCGUAAUCAUCACCAACUCCAC
ACGUGCGUCGUAUAAUCMCCUACUCAUACCGUAAUCAUCACCAACUCCAC
>GGGCUAGAAUAAUGUACAGCGAAAGMACAGAGUAAGACUUCAGGGGACUA
GGGCUAGAAUAAUGUACAGCGAAAGMACAGAGUAAGACUUCAGGGGACUA
>AUCGGUAGACUUACCAAACCGGACAGUMUCCUUUCAAGGUCCAUUGCCAU
AUCGGUAGACUUACCAAACCGGACAGUMUCCUUUCAAGGUCCAUUGCCAU
>MCGUCUGACUCCGUAUACAUGUGUGCUCUCGAUCCCAGUGGCCUCCUCUG
MCGUCUGACUCCGUAUACAUGUGUGCUCUCGAUCCCAGUGGCCUCCUCUG
>CUAAACACMCGUCUCUCCAGGCGCGUUCUCGUGUUAAUGUAUUCAUGUAU
CUAAACACMCGUCUCUCCAGGCGCGUUCUCGUGUUAAUGUAUUCAUGUAU
>UGGUGAGGGUUAUUGGACGCACCUMAUACGCGACGAUUCACUCGCUGUAU
UGGUGAGGGUUAUUGGACGCACCUMAUACGCGACGAUUCACUCGCUGUAU
>UCAUACCAUCAAUACUCAGCGGGCCAGUUGCUAUGUAAGACUACUUAMCG
UCAUACCAUCAAUACUCAGCGGGCCAGUUGCUAUGUAAGACUACUUAMCG
>GAGUACGUACAUGUUUACAAAGGAGCGUUGMGGCAUUUCCGGAAUCCGCU
GAGUACGUACAUGUUUACAAAGGAGCGUUGMGGCAUUUCCGGAAUCCGCU
>ACAUAGUGCGGUUGCGAGGUAAUMAGUCCAAUUGAUCCACGCAACCCCCC
ACAUAGUGCGGUUGCGAGGUAAUMAGUCCAAUUGAUCCACGCAACCCCCC
>UGUAAUGGGAUCUGGUCUUUCGCUGUGUUCAMAAUGAAACAGCAUACCCU
UGUAAUGGGAUCUGGUCUUUCGCUGUGUUCAMAAUGAAACAGCAUACCCU
>GCCCCAUUCGACAGUUGGUCCUUGCGAUGUCUGAGUCCCACMCCUCGUCG
GCCCCAUUCGACAGUUGGUCCUUGCGAUGUCUGAGUCCCACMCCUCGUCG
>AGACCAGGAAUGAMACAACUGCGUGAGAACGACCCAUGUAUGCCCUGUAG
AGACCAGGAAUGAMACAACUGCGUGAGAACGACCCAUGUAUGCCCUGUAG
>AAUCACACMUACAGACUGAAGGGGGGACUUGACCCCCAUGAAAAUCCGGC
AAUCACACMUACAGACUGAAGGGGGGACUUGACCCCCAUGAAAAUCCGGC
>AAACAUUAGAACGUAAUCCAMAUGGUUGAGGCCAACAUGAUUACAAUAAA
AAACAUUAGAACGUAAUCCAMAUGGUUGAGGCCAACAUGAUUACAAUAAA
>ACCCCAAGUUUGGGUAUGUGMUGGAGAAGUUUGAGCGCUAAGGAGACAAC
ACCCCAAGUUUGGGUAUGUGMUGGAGAAGUUUGAGCGCUAAGGAGACAAC
>GUUCMUCCGGAUCCAGGGCACGGCGGACAACGUACAUCUGCGGGAAGAGA
GUUCMUCCGGAUCCAGGGCACGGCGGACAACGUACAUCUGCGGGAAGAGA
>CAGUGAAGGAAGAAUUGCCGGCACUCUUCAGAUGCCCGACGAACMAACGC
CAGUGAAGGAAGAAUUGCCGGCACUCUUCAGAUGCCCGACGAACMAACGC
>GUGAGGAUGACGMCCACGCGGCGACUUCCUGGAUCCAAUGGGACAGCUAA
GUGAGGAUGACGMCCACGCGGCGACUUCCUGGAUCCAAUGGGACAGCUAA
>CAUACUUAMAGCCCGAGUUACAGGAAACGGAUCGUGGCUUCGUAUAUGAU
CAUACUUAMAGCCCGAGUUACAGGAAACGGAUCGUGGCUUCGUAUAUGAU
>GCCUCAACGUCCUGAUUUGCUGGGACACGACAGUGGAGCGAGMACUACCA
GCCUCAACGUCCUGAUUUGCUGGGACACGACAGUGGAGCGAGMACUACCA
>AUGAGUCUCUACUAAUGAGAAUUUAUUGGGUUGCACUAGCCMAAGCCUUA
AUGAGUCUCUACUAAUGAGAAUUUAUUGGGUUGCACUAGCCMAAGCCUUA
>ACGGUUGGUGAAGGGUUACGGGAGAGAGGAAGCUAUUACCMGAACGUUAG
ACGGUUGGUGAAGGGUUACGGGAGAGAGGAAGCUAUUACCMGAACGUUAG
>CGAGCUUUAACGMUCUGUCUCAAUGAAACGCACAGCACCUAUGAGAUCUC
CGAGCUUUAACGMUCUGUCUCAAUGAAACGCACAGCACCUAUGAGAUCUC
>GGCGUGCAGUUCACGMUCUUCGCGCGACCUUCUUAGAAGCCCGGUGUAAG
GGCGUGCAGUUCACGMUCUUCGCGCGACCUUCUUAGAAGCCCGGUGUAAG
>UAUCAUUACUCGGUGCAUGAGUGCGGUUAUUGCGAAAGMUAGAUGAUGUC
UAUCAUUACUCGGUGCAUGAGUGCGGUUAUUGCGAAAGMUAGAUGAUGUC
>ACUUCCGCGAAACAAGCAGAUCCUUCCAAGUCCACAAUMAUAUAGCUCUC
ACUUCCGCGAAACAAGCAGAUCCUUCCAAGUCCACAAUMAUAUAGCUCUC
>GACAAAACGUGUUAAAUCGUGGMAGUGUCUAGAAUUUAAACUCGAAAUUG
GACAAAACGUGUUAAAUCGUGGMAGUGUCUAGAAUUUAAACUCGAAAUUG
>UUGGGAGAGAAUGCGAUGACCGGCGMGAGGCGUUCGAUCGAUACCUUGAA
UUGGGAGAGAAUGCGAUGACCGGCGMGAGGCGUUCGAUCGAUACCUUGAA
>CMUCAACUAACCUUGUUGAGCCCCAAGCCCUCCUGUAGGUAAGAUAAGAG
CMUCAACUAACCUUGUUGAGCCCCAAGCCCUCCUGUAGGUAAGAUAAGAG
>GMCACCCCUGUCACUCUCAAAUGUCGGUCAUUACAGUGGGGAGGACUUUA
GMCACCCCUGUCACUCUCAAAUGUCGGUCAUUACAGUGGGGAGGACUUUA
>CUACAGUCGUUUCAGGUCCUCCUCAUGAUMGAGAACUCGCGGGUCUGUUG
CUACAGUCGUUUCAGGUCCUCCUCAUGAUMGAGAACUCGCGGGUCUGUUG
>GGCGAAUACAAGUAUAUMCCACGUCGGAUAAGAGUCUCGUAGGGUUAGAA
GGCGAAUACAAGUAUAUMCCACGUCGGAUAAGAGUCUCGUAGGGUUAGAA
>GAUGAAUCGGCCGAAAAUUGGCACGGAUAUCUUAGUACGMGUGGCACACU
GAUGAAUCGGCCGAAAAUUGGCACGGAUAUCUUAGUACGMGUGGCACACU
>CGGCGGUUGUGGUCAGGACMGGUGACUCACGACCUAUCAGACGCUGCUGA
CGGCGGUUGUGGUCAGGACMGGUGACUCACGACCUAUCAGACGCUGCUGA
>MUCCAAUUGUUCGUGCACCUGAGCGAACCUUCCGCUAAAUUCCAGUCCCA
MUCCAAUUGUUCGUGCACCUGAGCGAACCUUCCGCUAAAUUCCAGUCCCA
>CCUGCGCUCGUCAUCGUCGUGGUUCGGGCCMAAUCGAAUUUUACUAGUGA
CCUGCGCUCGUCAUCGUCGUGGUUCGGGCCMAAUCGAAUUUUACUAGUGA
>CACUUAAGUUGUMAUGGGCUUAUGACUGCCCGGUUUUGCUACAGUACUUG
CACUUAAGUUGUMAUGGGCUUAUGACUGCCCGGUUUUGCUACAGUACUUG
>AAAGGUCCGCCCACUUAGUCACACAUUGGGAUAUCGGAAAUAGCMGAAUU
AAAGGUCCGCCCACUUAGUCACACAUUGGGAUAUCGGAAAUAGCMGAAUU
>GUCAACCGGGAUAUUAGCCUUACAGCGAUGCCAUMGACGUUGGCGUGUGA
GUCAACCGGGAUAUUAGCCUUACAGCGAUGCCAUMGACGUUGGCGUGUGA
>GUGACAUCAUUAUGAUCUUUCCACCAUCUGGUMCCUAGGAGCGGGAAGAC
GUGACAUCAUUAUGAUCUUUCCACCAUCUGGUMCCUAGGAGCGGGAAGAC
>GGCCCCGAACGUAUCUGCUAAGAAGCGCUCUCUUCUUGAUCGMUUGAUCA
GGCCCCGAACGUAUCUGCUAAGAAGCGCUCUCUUCUUGAUCGMUUGAUCA
>CGGUGUUUACUUGAUGCUGCUUGAGAUCUCGCGUAAUAGUGGGMUAUUUU
CGGUGUUUACUUGAUGCUGCUUGAGAUCUCGCGUAAUAGUGGGMUAUUUU
>AAACCGAUAGUUAUACGAAAACCCGACAACCCCAGGCCGUGAUUUGGGMG
AAACCGAUAGUUAUACGAAAACCCGACAACCCCAGGCCGUGAUUUGGGMG
>UUAGCGACAAAUCACACGCGAAUUGGGAUCGCUACAMGGGUUCAGCGCAA
UUAGCGACAAAUCACACGCGAAUUGGGAUCGCUACAMGGGUUCAGCGCAA
>CCUGCAACAAGCCAAGUUGCUCGGGGCUCACUAUACMAAUGUUCUGUAAA
CCUGCAACAAGCCAAGUUGCUCGGGGCUCACUAUACMAAUGUUCUGUAAA
>GCUUCGCUCUUMUGAAAGCGAGCCAUAGUGUGUCUGCUUGCUUCUCUUCA
GCUUCGCUCUUMUGAAAGCGAGCCAUAGUGUGUCUGCUUGCUUCUCUUCA
>AGGUUGACAUCAGCCAGGCAAGAGUGGMCCCCCCCAGGUUAUAGGGAUUA
AGGUUGACAUCAGCCAGGCAAGAGUGGMCCCCCCCAGGUUAUAGGGAUUA
>GGGGCGCCUAAAAGCCCAUUAUCCACAUUUAAUGACGAUUGCMACAAGGC
GGGGCGCCUAAAAGCCCAUUAUCCACAUUUAAUGACGAUUGCMACAAGGC
>GCUGMAGAGAACAAAAGUAUGUGACUACUGGUGCGCAGCACUGAUGGAGA
GCUGMAGAGAACAAAAGUAUGUGACUACUGGUGCGCAGCACUGAUGGAGA
>GUGGCUUGCCCAUGGGGGAGCAGCCUAAGAUCCGGAUCAGGMAUCGCCCU
GUGGCUUGCCCAUGGGGGAGCAGCCUAAGAUCCGGAUCAGGMAUCGCCCU
>UAUAGCCCUCCUCCGCUCUAGGGCGUGGAAAAGAUAMCCGAUUUUUGCCC
UAUAGCCCUCCUCCGCUCUAGGGCGUGGAAAAGAUAMCCGAUUUUUGCCC
>GAGAGUCACCCAAGACCAACUCACUUAAGMUAGUCCCCUACACUGCUAGG
GAGAGUCACCCAAGACCAACUCACUUAAGMUAGUCCCCUACACUGCUAGG
>AUUACCAUGCACGGGCUGGMACUAGUUACGCCCCAGCAGAUGGAGAGCGU
AUUACCAUGCACGGGCUGGMACUAGUUACGCCCCAGCAGAUGGAGAGCGU
>CUCCCUAGUCUCGGCAGUUAUGCCGUGGUGUAACAAGGAUAUUCAGCGMC
CUCCCUAGUCUCGGCAGUUAUGCCGUGGUGUAACAAGGAUAUUCAGCGMC
>CCACGGCGCGGUGUCACUCAGAGGAUGAGUUGCGMCGCACUUACUGCGCC
CCACGGCGCGGUGUCACUCAGAGGAUGAGUUGCGMCGCACUUACUGCGCC
>CGGUGMACCGACAGUGAUCAGAGUAAACUAUGCCACAGGUAAGUGGCCUC
CGGUGMACCGACAGUGAUCAGAGUAAACUAUGCCACAGGUAAGUGGCCUC
>GGGAMGUUUAUAUGGAGGCGAUAUACAGGCGCUAAGGGUCACAUAUCAGU
GGGAMGUUUAUAUGGAGGCGAUAUACAGGCGCUAAGGGUCACAUAUCAGU
>UGAAAUUUGGCAGAAGUAUGCCUACCGAAUGAUCAUMUCACUGUUAGAUG
UGAAAUUUGGCAGAAGUAUGCCUACCGAAUGAUCAUMUCACUGUUAGAUG
>GAGCACUGGCUAUAACUUGGACUGACCUGUMACAGCUCGUGCCUGAGUUA
GAGCACUGGCUAUAACUUGGACUGACCUGUMACAGCUCGUGCCUGAGUUA
>GUCGGGGCCGUGMCGCACGACGCGAUCUGUGAUAGCAGUAAGUCAAACUU
GUCGGGGCCGUGMCGCACGACGCGAUCUGUGAUAGCAGUAAGUCAAACUU
>GUUUCGGGUUUCGUMAGUUGAGGAUGUAUACUAUGUCAUAACACCUUUUG
GUUUCGGGUUUCGUMAGUUGAGGAUGUAUACUAUGUCAUAACACCUUUUG
>AGACCMUAGAGGUAGCCCCGUCAGUUAGAUAAUCACCCUUAUAUGAUUCU
AGACCMUAGAGGUAGCCCCGUCAGUUAGAUAAUCACCCUUAUAUGAUUCU
>CAUAGAUUCGGUUGCGAGACGUUCAGUUACAGGAGUACGAGAACCCACCM
CAUAGAUUCGGUUGCGAGACGUUCAGUUACAGGAGUACGAGAACCCACCM
>AAGAACCUUCACAGUCUCUGUGCAAUCCCAAAUUAGUACAGAMCGCCUGU
AAGAACCUUCACAGUCUCUGUGCAAUCCCAAAUUAGUACAGAMCGCCUGU
>MUUAAAUCUUGUGAGAGGCCUUCAGGUCAGUGUCGUAACGUGGACGUGCA
MUUAAAUCUUGUGAGAGGCCUUCAGGUCAGUGUCGUAACGUGGACGUGCA
>UAACAUUMCUUAGGCCUCUGCCCAGCUGGUGAUCACAAAUAGCAAGCGAA
UAACAUUMCUUAGGCCUCUGCCCAGCUGGUGAUCACAAAUAGCAAGCGAA
>CGCAAUCUCUCCGCAGUGGGGAUUCUMUGUAUGCGAGGCGAUAUCAACAA
CGCAAUCUCUCCGCAGUGGGGAUUCUMUGUAUGCGAGGCGAUAUCAACAA
>GAUGCCCGUGMUGCGCCAUAUGCUGCUCCUCGUGUUUCGGAGACUAUGGA
GAUGCCCGUGMUGCGCCAUAUGCUGCUCCUCGUGUUUCGGAGACUAUGGA
>UGGUCCUUAACUGGUCUCGUAAGUUCGAUUAGUCUMAGGUUCUGCCAGGA
UGGUCCUUAACUGGUCUCGUAAGUUCGAUUAGUCUMAGGUUCUGCCAGGA
>UGCGCCCAACGCCACUGUGACGUCUAGCAGGUUGCCUACUUUGMCACCCA
UGCGCCCAACGCCACUGUGACGUCUAGCAGGUUGCCUACUUUGMCACCCA
>ACCUCAGGUUUUAUCCAGUCGAUACGMCCUGUGAGCCACAUCUGUAAAGG
ACCUCAGGUUUUAUCCAGUCGAUACGMCCUGUGAGCCACAUCUGUAAAGG
>AUUCGUUUGCAACUMAGCGGCCCUGGCAGUUCCUCGCGUACUAUAAAAUC
AUUCGUUUGCAACUMAGCGGCCCUGGCAGUUCCUCGCGUACUAUAAAAUC
>GCGUAGCGCAUCUUCUCGGUCACUGCGGUAUUGGAGCAGMAGGAUACCUU
GCGUAGCGCAUCUUCUCGGUCACUGCGGUAUUGGAGCAGMAGGAUACCUU
>GAGUUGUCGCUAUUAGAAGAGUUUAUUCAUMGAGUGGCCACCUUUGCGCC
GAGUUGUCGCUAUUAGAAGAGUUUAUUCAUMGAGUGGCCACCUUUGCGCC
>CAUCUCGCAACAACCUUACAGAAUAACUCCUGGGUAGCCCUGUGGAGMGA
CAUCUCGCAACAACCUUACAGAAUAACUCCUGGGUAGCCCUGUGGAGMGA
>AUCUUAGGGUGUGGAGGUUAMACAACUAGUUCUUCCAAGCCCGGAUAUGA
AUCUUAGGGUGUGGAGGUUAMACAACUAGUUCUUCCAAGCCCGGAUAUGA
>AGUACAUAACMGAGGGUCAGAGACAUUAUGGCCUGCAGUCAAAUUUGUGG
AGUACAUAACMGAGGGUCAGAGACAUUAUGGCCUGCAGUCAAAUUUGUGG
>CUUUUCUCGUUCGGMCAAUUGGCUGUAGCAAGAUUGGCCUUCGCAGGCAG
CUUUUCUCGUUCGGMCAAUUGGCUGUAGCAAGAUUGGCCUUCGCAGGCAG
>AUGGCGGGAUUCCGUCUCAAAUCACCCCAGGCGUCAMGUUCCUGUUGCGA
AUGGCGGGAUUCCGUCUCAAAUCACCCCAGGCGUCAMGUUCCUGUUGCGA
>CAAGAUCAAACACUUCCUCCUUMAAACCUGCGCCAGAGGCGUUCAACAAU
CAAGAUCAAACACUUCCUCCUUMAAACCUGCGCCAGAGGCGUUCAACAAU
>CUUACAAGCCGAGAUGAAUGAUUAGMACGUCCGGCAAACCGCCCUCCCGC
CUUACAAGCCGAGAUGAAUGAUUAGMACGUCCGGCAAACCGCCCUCCCGC
>UAACCMAAGAGUGGGUUCGAAGGGGCCUAUGUCUCGGCAAGUUACAUGGA
UAACCMAAGAGUGGGUUCGAAGGGGCCUAUGUCUCGGCAAGUUACAUGGA
>GGAUGAAUUUCAUCAGGUCGGGUGGUAGGCCUAGUMAUCGACUGCAGCCU
GGAUGAAUUUCAUCAGGUCGGGUGGUAGGCCUAGUMAUCGACUGCAGCCU
>CCGMGCGAGGGCCAUCGGUCGUCCUGUGAGUGGCCAGGGGUCAUUUCAUC
CCGMGCGAGGGCCAUCGGUCGUCCUGUGAGUGGCCAGGGGUCAUUUCAUC
>UGCGUUUAGCCCUUGUGCCAGCGUAUAGGAUGGCAGCAUCMUACACUGAA
UGCGUUUAGCCCUUGUGCCAGCGUAUAGGAUGGCAGCAUCMUACACUGAA
>GGGAUCGCMAAGACAGAUGACAGUACCUAGUUGCCACCGUAUGGCGAUUA
GGGAUCGCMAAGACAGAUGACAGUACCUAGUUGCCACCGUAUGGCGAUUA
>UCCAAUUAGUUGCCUUGAUGGAGGUGCGAAAUGGACCCUCUMUGAUUAGG
UCCAAUUAGUUGCCUUGAUGGAGGUGCGAAAUGGACCCUCUMUGAUUAGG
>MGAUUACAACAACUUUAUCUAACGUGAAUAGGAUCGUAGGCCGUUCAGGG
MGAUUACAACAACUUUAUCUAACGUGAAUAGGAUCGUAGGCCGUUCAGGG
>GGUUUCAGCAAUGUCCGAAGAGCAGAGAAGUUACCUGGUUAGCAMAACUU
GGUUUCAGCAAUGUCCGAAGAGCAGAGAAGUUACCUGGUUAGCAMAACUU
>CUACAAAUMACGGGUAUAGACGCGACUCGGUCCAGGUGCAAGGUCUUAUA
CUACAAAUMACGGGUAUAGACGCGACUCGGUCCAGGUGCAAGGUCUUAUA
>GGAGGCUUACAMUAAGGCGGGAUGAGAGUCCCCACUUUCCUAGAACGUUG
GGAGGCUUACAMUAAGGCGGGAUGAGAGUCCCCACUUUCCUAGAACGUUG
>GGCUAGACGUAMACGUUCGCAAGUCGAUACGCGGGGUGGUGGGGUGGGGC
GGCUAGACGUAMACGUUCGCAAGUCGAUACGCGGGGUGGUGGGGUGGGGC
>AAGACCGCAAUCAAUAGCGUUCUUAAGUGMCAACUACGGUGAACAAGGCA
AAGACCGCAAUCAAUAGCGUUCUUAAGUGMCAACUACGGUGAACAAGGCA
>CUACGUAGUAACGCCGGAGGACGAUGGCCUUCCAAUACCCCCCGGAMCAA
CUACGUAGUAACGCCGGAGGACGAUGGCCUUCCAAUACCCCCCGGAMCAA
>AGUACGUCUAUUAGCUAUCACAAAUCCAAACAAMAUUACUUAAGUCGUCC
AGUACGUCUAUUAGCUAUCACAAAUCCAAACAAMAUUACUUAAGUCGUCC
>GCUCAAGUUAGGCCUCCCMGCACUCCCACUCGAAGCUUAGAAGGUCCAAG
GCUCAAGUUAGGCCUCCCMGCACUCCCACUCGAAGCUUAGAAGGUCCAAG
>AGCUUCGCAAUAUCACCCGUUAAMUGUGCGGCCAAGACGCCGCUGAGGAA
AGCUUCGCAAUAUCACCCGUUAAMUGUGCGGCCAAGACGCCGCUGAGGAA
>UUGUAUCAUAAUAAUCAUUGGGUUCGACAUCGGCGAUCUACCUUAAAAMA
UUGUAUCAUAAUAAUCAUUGGGUUCGACAUCGGCGAUCUACCUUAAAAMA
>UUUAUCMGUCCAAUAGUUUAGUAAUGGACUAUCGAGGCGGGGUCAAGAAA
UUUAUCMGUCCAAUAGUUUAGUAAUGGACUAUCGAGGCGGGGUCAAGAAA
>AGCCGAGUCUGUCAAGAUAGCCUGUUUGGAGCUCAMUUUGGACCUAGCUC
AGCCGAGUCUGUCAAGAUAGCCUGUUUGGAGCUCAMUUUGGACCUAGCUC
>GGCGUCCUAGUUUCACCGGCCGUUGUUUMUUGCGAAUAGGGGGGCACUCA
GGCGUCCUAGUUUCACCGGCCGUUGUUUMUUGCGAAUAGGGGGGCACUCA
>AGAAAUGUGGCAGUUGUGCACUAUAGGAAGUGCUMGGAUGAUGGAAGCAU
AGAAAUGUGGCAGUUGUGCACUAUAGGAAGUGCUMGGAUGAUGGAAGCAU
>CUCCUAGGGUCCUCCCGAGACGGUGUGUGAAGGAUUAUAGCGCCMAGCAA
CUCCUAGGGUCCUCCCGAGACGGUGUGUGAAGGAUUAUAGCGCCMAGCAA
>UUAGCAUUAGGGAAACCGUUUGGCAUGGGGCGGUUCGUCMGGCCAGAUGG
UUAGCAUUAGGGAAACCGUUUGGCAUGGGGCGGUUCGUCMGGCCAGAUGG
>ACCAACCACGAUUUGAGCACACUUGMCGAGGACACCUUGCUUAACACCUC
ACCAACCACGAUUUGAGCACACUUGMCGAGGACACCUUGCUUAACACCUC
>GAACCCUACGCAUGUCACACAUGUAAACMAUUCUCGCGCGGAGGGGAUGU
GAACCCUACGCAUGUCACACAUGUAAACMAUUCUCGCGCGGAGGGGAUGU
>GACUUAGGGGGGCUUAAUCGMGUCCCAUGUAUGUAUCGGUCCUUAUCAUU
GACUUAGGGGGGCUUAAUCGMGUCCCAUGUAUGUAUCGGUCCUUAUCAUU
>AGUAUCGUCCUACGUGAUAACAGACUAMAGUAUGCCUUUCGCGCGUGCUA
AGUAUCGUCCUACGUGAUAACAGACUAMAGUAUGCCUUUCGCGCGUGCUA
>UCACGCGAUAACGCAUCGGGUGUMGACGCAGGACUAUGCGCCGCAGUCAA
UCACGCGAUAACGCAUCGGGUGUMGACGCAGGACUAUGCGCCGCAGUCAA
>CGAUGAAGAGAGAAACGCGUGCAGAUUCAGCAGCCCGUMCGUGCUUGGGG
CGAUGAAGAGAGAAACGCGUGCAGAUUCAGCAGCCCGUMCGUGCUUGGGG
>UAAGAGCGGGAAUAACUAGGGMGUUGCAGGUCGAAUAUCUGCAGGGUGGG
UAAGAGCGGGAAUAACUAGGGMGUUGCAGGUCGAAUAUCUGCAGGGUGGG
>AAUAGCACGACCCGAUCCGGGCAUUCGGAAUGAAAGGGGUMUUCCGGUCU
AAUAGCACGACCCGAUCCGGGCAUUCGGAAUGAAAGGGGUMUUCCGGUCU
>AUCCCCCGUGUCGUGUGGCGUAGGUUACACUGAUACUCMGAUGCCGGAUG
AUCCCCCGUGUCGUGUGGCGUAGGUUACACUGAUACUCMGAUGCCGGAUG
>GGGUUUUUAUUGCCUCUGAUAAAUUUACGACGAGCUGCGACUAMUUCGCA
GGGUUUUUAUUGCCUCUGAUAAAUUUACGACGAGCUGCGACUAMUUCGCA
>UCGCGAAAGGUGGGUUUGMACGCUGGUAAUUUCAACAUUUAUGCAACUUC
UCGCGAAAGGUGGGUUUGMACGCUGGUAAUUUCAACAUUUAUGCAACUUC
>AGUUCGCCUAGCCAAUUAUGGUUUAACCUAUUMGAGAGCCCUGGCUGCAA
AGUUCGCCUAGCCAAUUAUGGUUUAACCUAUUMGAGAGCCCUGGCUGCAA
>UUGGCAGUCGCGAAUGGCAACACGAUUCGUCUUCUGACCUUCMUGGAGAC
UUGGCAGUCGCGAAUGGCAACACGAUUCGUCUUCUGACCUUCMUGGAGAC
>UUUCCCCGGAUAAGGUGUGUGCGGCCCUGCGCGCMGGCAUAUCUCGUUAA
UUUCCCCGGAUAAGGUGUGUGCGGCCCUGCGCGCMGGCAUAUCUCGUUAA
>MUGGAAAGCCUUCAAUUUCGUUAGUGGACUUAGCUUAGCCUCCACGGGCA
MUGGAAAGCCUUCAAUUUCGUUAGUGGACUUAGCUUAGCCUCCACGGGCA
>CGUAGCUUAUACAUGGGGCGCCMAUUCGCCGCUCUGGAAUCACACGGCGG
CGUAGCUUAUACAUGGGGCGCCMAUUCGCCGCUCUGGAAUCACACGGCGG
>GGGACUCUCCGUCAGCACUCAUCAGCCGUUAUCUCUCAUGAGAAGAUAUM
GGGACUCUCCGUCAGCACUCAUCAGCCGUUAUCUCUCAUGAGAAGAUAUM
>GAAUCCUAAUCAUMUGGACCUAAUCUUCGCGCCUUGUGGGAACAGGUUGC
GAAUCCUAAUCAUMUGGACCUAAUCUUCGCGCCUUGUGGGAACAGGUUGC
>UAUGCGGUGGGAAGCAUCGCUUAUAACUGCUGUCCUGGGAUAGGUUMUAU
UAUGCGGUGGGAAGCAUCGCUUAUAACUGCUGUCCUGGGAUAGGUUMUAU
>GCCGCUCUCCCAGCAUUMGUACCGUUCCGUAUACUUUUUGAGGCAUGACU
GCCGCUCUCCCAGCAUUMGUACCGUUCCGUAUACUUUUUGAGGCAUGACU
>GGAGUMAGGGGUCGCCUGUCCGUAACCCGUAUUACAGAGGUGGAUUAGUG
GGAGUMAGGGGUCGCCUGUCCGUAACCCGUAUUACAGAGGUGGAUUAGUG
>UCACUUUACMAUUAAAUGGUUGUGAGUGCCACCACUAGACUGCUACUGAG
UCACUUUACMAUUAAAUGGUUGUGAGUGCCACCACUAGACUGCUACUGAG
>CGMCUGCUGUUGAACUGUAUGGCGACGACAGCGCUAGUCUGGGUAUGAGC
CGMCUGCUGUUGAACUGUAUGGCGACGACAGCGCUAGUCUGGGUAUGAGC
>AUGCUGAGGGGCUUCAUUUCGUAGUGCACACUCMGACAACAUUUCCCAGU
AUGCUGAGGGGCUUCAUUUCGUAGUGCACACUCMGACAACAUUUCCCAGU
>GUUUUCAUACUGGUCGGMCGUUGGAGAACAGCUAGAUAGCGAGAGACGCU
GUUUUCAUACUGGUCGGMCGUUGGAGAACAGCUAGAUAGCGAGAGACGCU
>UGUCUCCCCUCMGUGGAGUAGGACCGUUACCCGGCCGAAGUCAAGAGUCA
UGUCUCCCCUCMGUGGAGUAGGACCGUUACCCGGCCGAAGUCAAGAGUCA
>GUAUCAAUUCCAUAACUUAUCGUUAUAGGCCAGCUGCUUCUAMAGGGGAC
GUAUCAAUUCCAUAACUUAUCGUUAUAGGCCAGCUGCUUCUAMAGGGGAC
>UGUAAUUUAGCCUUCCGUACAUUCGAACCUAMGAUCGGCCCGCUACCAAU
UGUAAUUUAGCCUUCCGUACAUUCGAACCUAMGAUCGGCCCGCUACCAAU
>UUGUCGCGGUMCUCUCUGGAGAUCUCAUCCCCAAUUUAAAAAAUAAGAGU
UUGUCGCGGUMCUCUCUGGAGAUCUCAUCCCCAAUUUAAAAAAUAAGAGU
>GUGCGCAUAAUGCUACAACMACAUAGUGAUUAUAUCCGGGGUAACUAACU
GUGCGCAUAAUGCUACAACMACAUAGUGAUUAUAUCCGGGGUAACUAACU
>UAACAGUUAUGGUACAUCUGAUGGGMAUUAUUCUCCGUCUUUAAGACUGC
UAACAGUUAUGGUACAUCUGAUGGGMAUUAUUCUCCGUCUUUAAGACUGC
>UGGMUAAAAAAUGUCCUCAAUGGCGUUGUCUGAAGAGUGGCAUCAGAUCU
UGGMUAAAAAAUGUCCUCAAUGGCGUUGUCUGAAGAGUGGCAUCAGAUCU
>CGGGAGGAUCGGAMCAAAUCACGGCCUAUUACUACUAGACGAGCUCAACA
CGGGAGGAUCGGAMCAAAUCACGGCCUAUUACUACUAGACGAGCUCAACA
>UUGAUCCUGUCUCGAGAAGUUGMGCGCAUAGCUCUCCGCAGUCCAAACGG
UUGAUCCUGUCUCGAGAAGUUGMGCGCAUAGCUCUCCGCAGUCCAAACGG
>CUAGUCACGCGCGCCAUUUAGCMAGAGAGUCUUCUAUCGUCAACCGUGCC
CUAGUCACGCGCGCCAUUUAGCMAGAGAGUCUUCUAUCGUCAACCGUGCC
>ACMUCCCCGCAUAAUUCCGUCGGAGCUCCCUUAGGCGUGGCUAUCAAUGA
ACMUCCCCGCAUAAUUCCGUCGGAGCUCCCUUAGGCGUGGCUAUCAAUGA
>AUAUGGMCAACGACUCCGACCGUUAAAAUGACACUGGGCCAAAGACAAUG
AUAUGGMCAACGACUCCGACCGUUAAAAUGACACUGGGCCAAAGACAAUG
>GUUUCGAGAGCUUAUCAGAGCUAGUACUCUAAUUAUMAUCCUGCUAUGAG
GUUUCGAGAGCUUAUCAGAGCUAGUACUCUAAUUAUMAUCCUGCUAUGAG
>AUUAGGCGUGGCAGAUACACUGCAAGCCCCAMGUAGACGCACAUGUCGUG
AUUAGGCGUGGCAGAUACACUGCAAGCCCCAMGUAGACGCACAUGUCGUG
>GAUCACAAACUUCAUCACUCAGAGAGAMCUCUGGUGCCACGCCUCCAUAC
GAUCACAAACUUCAUCACUCAGAGAGAMCUCUGGUGCCACGCCUCCAUAC
>UCCGAGCGUCGUUAUUGACUMUCCAAUGGGAUAACUAUGGGCCGAUCUGA
UCCGAGCGUCGUUAUUGACUMUCCAAUGGGAUAACUAUGGGCCGAUCUGA
>UCAMAUCCUUACGAACUAGCUAAGACCAACUGUAGGUCACCGAAGGGUCC
UCAMAUCCUUACGAACUAGCUAAGACCAACUGUAGGUCACCGAAGGGUCC
>UCGAGGGUGAGCCCGUUUCAUCCAAAACCAAUMACGUGCAGGGAUGCUAG
UCGAGGGUGAGCCCGUUUCAUCCAAAACCAAUMACGUGCAGGGAUGCUAG
>UGAMGCGUUCCCCAUAAUAGACGACUGCGGUGGUACCGAUUGUUAGGGUG
UGAMGCGUUCCCCAUAAUAGACGACUGCGGUGGUACCGAUUGUUAGGGUG
>UAAUCCUGAUCGAMCAGCUAUUGACCUCGUUUGGAGCCGGCCCUUGCGAC
UAAUCCUGAUCGAMCAGCUAUUGACCUCGUUUGGAGCCGGCCCUUGCGAC
>AAAUCCCAGGUGAUCACAGUCGAUAAAUAGGCUGMGAUACGGCGAAGGCU
AAAUCCCAGGUGAUCACAGUCGAUAAAUAGGCUGMGAUACGGCGAAGGCU
>GUUGUUAAGCCUCGAUAGACCAGGUAUAUCCMAGAUGAGCAAGGCAAGAC
GUUGUUAAGCCUCGAUAGACCAGGUAUAUCCMAGAUGAGCAAGGCAAGAC
>CUGCCGAGUACGCUGCAAGMGUUAUGCUCGAGGUGCUAAGGACGAAUUCC
CUGCCGAGUACGCUGCAAGMGUUAUGCUCGAGGUGCUAAGGACGAAUUCC
>CAUCUAAUCGGGUAUGACCGCAGCCUAUGGUAGAUGGMUUGCUUACAGUG
CAUCUAAUCGGGUAUGACCGCAGCCUAUGGUAGAUGGMUUGCUUACAGUG
>GCGACCCUGUAAGGCCUAGGGACUAUACGAGGMGCUUAAAUCUAACACGU
GCGACCCUGUAAGGCCUAGGGACUAUACGAGGMGCUUAAAUCUAACACGU
>UAGGUUGAUGUCUGUGCGUAGGGACGAGAGUUCCUGCACMGGCCAAUUUC
UAGGUUGAUGUCUGUGCGUAGGGACGAGAGUUCCUGCACMGGCCAAUUUC
>MGGGGACCUCCAUAAGUCACGAGAAACAGACAUUGACAAAGGCCAUCCUA
MGGGGACCUCCAUAAGUCACGAGAAACAGACAUUGACAAAGGCCAUCCUA
>GUCAGUCUCGMUUGAUCUGGAUUGAGCAGUAAAGUCUCAUGCCCUACCCA
GUCAGUCUCGMUUGAUCUGGAUUGAGCAGUAAAGUCUCAUGCCCUACCCA
>UUACCCUGGAUUGAUAGGAGGUGCCCUAGAAAUGGGAUGGCMCAGGACCC
UUACCCUGGAUUGAUAGGAGGUGCCCUAGAAAUGGGAUGGCMCAGGACCC
>UUUCGCCACUGMCCAUGUUCGUGUAUCCUGGUCCUGGAGAAGAGGAACUG
UUUCGCCACUGMCCAUGUUCGUGUAUCCUGGUCCUGGAGAAGAGGAACUG
>ACUCGCCCUGGAACCCAMCGCAUCGGAGGCAGCAAGCCAUCUGCCUCCUU
ACUCGCCCUGGAACCCAMCGCAUCGGAGGCAGCAAGCCAUCUGCCUCCUU
>GCUUCUCCMCAGUAUGACUCUUUGGACACUGCCUCUGGAGCUUACUCCAG
GCUUCUCCMCAGUAUGACUCUUUGGACACUGCCUCUGGAGCUUACUCCAG
>UCUCCAAMAAGUAUGCAUCGCUCGCAGGCUCGAUGACCAGAGCCGUCCAA
UCUCCAAMAAGUAUGCAUCGCUCGCAGGCUCGAUGACCAGAGCCGUCCAA
>UUGGACCGUCGGCCAUAGUUACAAACUCGUUMGGGGGAACUUAAGCGAAA
UUGGACCGUCGGCCAUAGUUACAAACUCGUUMGGGGGAACUUAAGCGAAA
>GCCUGUUUUCGGCGCGCGAUUGUACAGAGCCCGCGUMCCUGUUUGCGAAA
GCCUGUUUUCGGCGCGCGAUUGUACAGAGCCCGCGUMCCUGUUUGCGAAA
>UAAGUAAGACUUGACGUGGUGAACUCAUUGUCMGAACUUCUUAAAGGCGG
UAAGUAAGACUUGACGUGGUGAACUCAUUGUCMGAACUUCUUAAAGGCGG
>AGMGCACGUCGCAUAGGGGAUUUGCAUCUGACAGUGAGCGACCUUGGUCU
AGMGCACGUCGCAUAGGGGAUUUGCAUCUGACAGUGAGCGACCUUGGUCU
>GCGUGAUCCUAAGAUAGCUCGAUUGGAAUGGMCGGCUUCUGUCAACCCCC
GCGUGAUCCUAAGAUAGCUCGAUUGGAAUGGMCGGCUUCUGUCAACCCCC
>UCACGGCUUACUCUUMCUCUUGUUGAAGGAGCGGCAGAACACCAAUGACA
UCACGGCUUACUCUUMCUCUUGUUGAAGGAGCGGCAGAACACCAAUGACA
>CGCAUGCACUGUAGCCCUAUUCGUAUACAAAGUAGGGAUGUGUCUAMUCU
CGCAUGCACUGUAGCCCUAUUCGUAUACAAAGUAGGGAUGUGUCUAMUCU
>CUCCAUAGAGCUGUCUUCACAAUGCAAMAUCCACGCCCAAAACCCGCUAC
CUCCAUAGAGCUGUCUUCACAAUGCAAMAUCCACGCCCAAAACCCGCUAC
>UAUUGGAAAUAMGUUCUUCUCAUCGAACCUUGGGGUUCUGGCGCUGUUCA
UAUUGGAAAUAMGUUCUUCUCAUCGAACCUUGGGGUUCUGGCGCUGUUCA
>UUAUGUCAUCAGAACUCGAGGCGAUGUGUAACUUUUCAAUAMCAAAGUUA
UUAUGUCAUCAGAACUCGAGGCGAUGUGUAACUUUUCAAUAMCAAAGUUA
>UUAAGUCGGGCUMGGGCGGAGGCGUAUGCCCAGACUGACCGGUGAUCGUU
UUAAGUCGGGCUMGGGCGGAGGCGUAUGCCCAGACUGACCGGUGAUCGUU
>CCAUCGUCCAUAUCMAACUUGUCAAAACCCCCCACGGGAUCACAUGUGCA
CCAUCGUCCAUAUCMAACUUGUCAAAACCCCCCACGGGAUCACAUGUGCA
>AUAGUAAMCUUGAUCGUGGUUAGAAAGGCUUCUGCGGUUACGUUAGUUGU
AUAGUAAMCUUGAUCGUGGUUAGAAAGGCUUCUGCGGUUACGUUAGUUGU
>CGCAGUAAUACUCAUUUGACAGGMUGCUAUAUAUUCUCCCCGCUACUGUU
CGCAGUAAUACUCAUUUGACAGGMUGCUAUAUAUUCUCCCCGCUACUGUU
>ACUGCUUGGCAAAAUUAGGUUAUUCUAGACAUMAAUUCGCCUGGAGGAAG
ACUGCUUGGCAAAAUUAGGUUAUUCUAGACAUMAAUUCGCCUGGAGGAAG
>AAGCUGGUCCGUCCUGMCGGUGUUGGGGUCGACUUAACAGGUGUCGUUGG
AAGCUGGUCCGUCCUGMCGGUGUUGGGGUCGACUUAACAGGUGUCGUUGG
>GGUAGUAGUACGGCGCCAUCAAGGACGAUGGUMAAGCAACGAAGCCUUCC
GGUAGUAGUACGGCGCCAUCAAGGACGAUGGUMAAGCAACGAAGCCUUCC
>ACAAUUAACGUGCGGAUUGUGGUAGAGAAUGUCUAAACUUUUCGCMUUCA
ACAAUUAACGUGCGGAUUGUGGUAGAGAAUGUCUAAACUUUUCGCMUUCA
>UUCACUGCGGUCCAACGUCGCUCAUAUUGAGGCACCACCAMGGGCCACAA
UUCACUGCGGUCCAACGUCGCUCAUAUUGAGGCACCACCAMGGGCCACAA
>UGAUCAUCAUCUAGCGACAAAGCAUGGGCCAAUUGCGMUUAUUGUCGCUU
UGAUCAUCAUCUAGCGACAAAGCAUGGGCCAAUUGCGMUUAUUGUCGCUU
>GCUGCGCCUGUUGGACGMCGUGUGAAGCAGUUUACCACGAUGCUGUUGAA
GCUGCGCCUGUUGGACGMCGUGUGAAGCAGUUUACCACGAUGCUGUUGAA
>CAUUCAUGMGCUCGUUCGCGGGUCUAGAUUGCAUUUAGCUCCUUCCUCCU
CAUUCAUGMGCUCGUUCGCGGGUCUAGAUUGCAUUUAGCUCCUUCCUCCU
>UACAUUUAAUGGCCCGMCAAGAGGGCGUGGUUUGUUCUAUAUGUUAUCAA
UACAUUUAAUGGCCCGMCAAGAGGGCGUGGUUUGUUCUAUAUGUUAUCAA
>AAACCACGCAAGCCUCACGACGUACGUCUAGGMAGACGCCACUACCCUUU
AAACCACGCAAGCCUCACGACGUACGUCUAGGMAGACGCCACUACCCUUU
>CAUGGUCUGUACUGGAGAAUUCGGGCMGUGGUAUCUCGUCGUCUGACCUA
CAUGGUCUGUACUGGAGAAUUCGGGCMGUGGUAUCUCGUCGUCUGACCUA
>CCAUCGCUUGCUGGAAAMUACAAAGAAUUGUUACGGCUUUCGCCCUCGCG
CCAUCGCUUGCUGGAAAMUACAAAGAAUUGUUACGGCUUUCGCCCUCGCG
>CGUAAAGCGUAUUAGAAGCUUGUGAUGGGAGAMCUAAGGGUCUUCUUAGU
CGUAAAGCGUAUUAGAAGCUUGUGAUGGGAGAMCUAAGGGUCUUCUUAGU
>AUAUMAUCCUCCCAGAGGGGUACCAUCGCGAAAACUAGCUGUCCGCAUGA
AUAUMAUCCUCCCAGAGGGGUACCAUCGCGAAAACUAGCUGUCCGCAUGA
>ACUGGGGUCAAAUGCACUCGCGGCGGGGCAAUGACUGGCGGGACCCCMCA
ACUGGGGUCAAAUGCACUCGCGGCGGGGCAAUGACUGGCGGGACCCCMCA
>CAGAGGGCGCAUGUAUMCCCGAAACAUGUCUUGGUUGACCAAUUGCUAGG
CAGAGGGCGCAUGUAUMCCCGAAACAUGUCUUGGUUGACCAAUUGCUAGG
>UUUGAACGCAUGACUUUGGCUGACUACCGUMUCAUCAUGUGUUCUGUUUG
UUUGAACGCAUGACUUUGGCUGACUACCGUMUCAUCAUGUGUUCUGUUUG
>UCCCACUCCUGACUUAGGUACCGMUACCAAAGCUCGGAGUAGUAUGGUGG
UCCCACUCCUGACUUAGGUACCGMUACCAAAGCUCGGAGUAGUAUGGUGG
>GUGUGCAAGUGACACUUGUUAGAGUAGAGAUGAUUCUUGAGGMCGUCAUC
GUGUGCAAGUGACACUUGUUAGAGUAGAGAUGAUUCUUGAGGMCGUCAUC
>CUAAUGCCMGGAACGAUUUAAUACGAGAAAUUGGAGUAGAAUGGAAUGUU
CUAAUGCCMGGAACGAUUUAAUACGAGAAAUUGGAGUAGAAUGGAAUGUU
>GGCGAGUACCACUAUGCACGCAUGGCUGGGGCCCMGGGUUCGACUAUGCU
GGCGAGUACCACUAUGCACGCAUGGCUGGGGCCCMGGGUUCGACUAUGCU
>CAGUUAGAUCAGMAGAGGCAACAACGACGAACAUAGUCGUGGCUCCCAGG
CAGUUAGAUCAGMAGAGGCAACAACGACGAACAUAGUCGUGGCUCCCAGG
>GCCCAAGCGGUUGCAGUCUCCGGUUUACGGAUAUMCUUGACAGUAAUGAA
GCCCAAGCGGUUGCAGUCUCCGGUUUACGGAUAUMCUUGACAGUAAUGAA
>AACCGGGCCUAAGUAAUGUUUUUGAAAGUCGGMUCCCGGUCAGGUCAAUU
AACCGGGCCUAAGUAAUGUUUUUGAAAGUCGGMUCCCGGUCAGGUCAAUU
>CCAAGUCAUACGUAAUCUAMGAUAUCUAAGGUAAUGGGAACUGUGAAAGC
CCAAGUCAUACGUAAUCUAMGAUAUCUAAGGUAAUGGGAACUGUGAAAGC
>CAGCACMGCUAGGGUGCUCUAUUGUAAACAUUCGCGGCCGGAGUUUUUGU
CAGCACMGCUAGGGUGCUCUAUUGUAAACAUUCGCGGCCGGAGUUUUUGU
>UGAGAGUUCUCUGGUAUUGUGUUUMUUAUCACGGCGGCCCUAUGCUUACU
UGAGAGUUCUCUGGUAUUGUGUUUMUUAUCACGGCGGCCCUAUGCUUACU
>ACGAUGACUAGCACAMUCGAGCAGUAUAUUGUUGGACACUGUUCUCCAUG
ACGAUGACUAGCACAMUCGAGCAGUAUAUUGUUGGACACUGUUCUCCAUG
>GGGGGUAUUAAUGGCAMUUUACUCCACUACGUCAUGUGUUUUUACCCAUU
GGGGGUAUUAAUGGCAMUUUACUCCACUACGUCAUGUGUUUUUACCCAUU
>AUGGUCGAAGAMCUAUUUCUGUUACAACCAGUGAAUCGCCGGUAAUUUUC
AUGGUCGAAGAMCUAUUUCUGUUACAACCAGUGAAUCGCCGGUAAUUUUC
>AAUAUUGUAGUUGUUCGUGGGGAUAGAAMCAGAAGCGAACCUUCUCUCAG
AAUAUUGUAGUUGUUCGUGGGGAUAGAAMCAGAAGCGAACCUUCUCUCAG
>GACAUUGCUGGCAUUUUGCAAGGAGCUCUGAMAUGCAGUUCCUAGCCAUU
GACAUUGCUGGCAUUUUGCAAGGAGCUCUGAMAUGCAGUUCCUAGCCAUU
>CGAGGCCAGAMCACUAAUUAGUCUACGUGUGAAUUCAUAUGAACGAAAUC
CGAGGCCAGAMCACUAAUUAGUCUACGUGUGAAUUCAUAUGAACGAAAUC
>GGAUUCUUAGUAUGAUCAGUGCCCGAACUMCCAUGAAUGACAAGCCAUCG
GGAUUCUUAGUAUGAUCAGUGCCCGAACUMCCAUGAAUGACAAGCCAUCG
>CCACCGAACCGGAGUUCCAAUGCUAUGUUUGCMGACCGCCGUGUAUCGAU
CCACCGAACCGGAGUUCCAAUGCUAUGUUUGCMGACCGCCGUGUAUCGAU
>GGCGCGCGUUAAGCAGGMCGGAUAUAGUCGUCCUGGUAGGCGUGAUAGGG
GGCGCGCGUUAAGCAGGMCGGAUAUAGUCGUCCUGGUAGGCGUGAUAGGG
>CUCCCCCAGACGCCCACCGUAAGGACCGGCAAUUAUUMGGCUGCACCGGC
CUCCCCCAGACGCCCACCGUAAGGACCGGCAAUUAUUMGGCUGCACCGGC
>GGGACACGCGCUGGAGGAUGUCAMUCACCCUUAACUGGUCAGUGUCAGAU
GGGACACGCGCUGGAGGAUGUCAMUCACCCUUAACUGGUCAGUGUCAGAU
>AGCAUAACGUGCAAGCGAUAMCUGUAUCGAGGUCCCUGCGCCCUGUCAAC
AGCAUAACGUGCAAGCGAUAMCUGUAUCGAGGUCCCUGCGCCCUGUCAAC
>ACGGAGUGGGUCAUUCCAGAUUCUACCAACUUACUMGAACAGCGGGAGCA
ACGGAGUGGGUCAUUCCAGAUUCUACCAACUUACUMGAACAGCGGGAGCA
>GAGCAAAGUUUUCUUCCUUGCAUUGGAACUMGCCGAGAGACAUCCGCCGA
GAGCAAAGUUUUCUUCCUUGCAUUGGAACUMGCCGAGAGACAUCCGCCGA
>AAAACAUUUUGUGUCGUUUUCAAAACGCAUUAGGAUAACUAUUUAUAGMC
AAAACAUUUUGUGUCGUUUUCAAAACGCAUUAGGAUAACUAUUUAUAGMC
>GAGCAUMCGGACAUUGCACCGUCUCAUCACCGAACCCGGGGUGGAGUUAA
GAGCAUMCGGACAUUGCACCGUCUCAUCACCGAACCCGGGGUGGAGUUAA
>AAGACUCUUGACGACGCAUCGGAAGAUCUUUAACGGGAUCMACUGAGACA
AAGACUCUUGACGACGCAUCGGAAGAUCUUUAACGGGAUCMACUGAGACA
>GGGGCGUUCGCGUAUCAAGUUUGUCGAAGUGUUUAGUUCGMCCAACCAAG
GGGGCGUUCGCGUAUCAAGUUUGUCGAAGUGUUUAGUUCGMCCAACCAAG
>ACGCGUCCGCGAGUAGACUACAGACAAUAGUGUCGCUGMUCUUGGCACCG
ACGCGUCCGCGAGUAGACUACAGACAAUAGUGUCGCUGMUCUUGGCACCG
>UUGUCGUMGACAUAGAUCUACAUGCACCUGUCACCGGUGUUGACCUAAUA
UUGUCGUMGACAUAGAUCUACAUGCACCUGUCACCGGUGUUGACCUAAUA
>UAUGGCCAGGACCCGGUGCGCCCGCCUGUGUGCGGMUUGGACAGUUAUGU
UAUGGCCAGGACCCGGUGCGCCCGCCUGUGUGCGGMUUGGACAGUUAUGU
>GUAGCAUCCUGAGCCUCCCUGCUUAACCUUAAMAAGCCUCUAGACGUCGU
GUAGCAUCCUGAGCCUCCCUGCUUAACCUUAAMAAGCCUCUAGACGUCGU
>AMUGCGACGUCAGUGGUCUAGAAAUCCCGAACAGUAAUCGCUUUCGCUGG
AMUGCGACGUCAGUGGUCUAGAAAUCCCGAACAGUAAUCGCUUUCGCUGG
>CCCUCGGUUUAUGUGGUAUAAGMGGUCUGAAUGAGGUGACAAAAACUGCC
CCCUCGGUUUAUGUGGUAUAAGMGGUCUGAAUGAGGUGACAAAAACUGCC
>CCAUAUUUUMCUUAGGCGCAUCAUGAAGCCGUGCUAUCUCUCCCACCCGG
CCAUAUUUUMCUUAGGCGCAUCAUGAAGCCGUGCUAUCUCUCCCACCCGG
>CUUGUCGUAGUGAGCCMUGGGACAGGACGGUUACGAGCAAAUUCCGGGGU
CUUGUCGUAGUGAGCCMUGGGACAGGACGGUUACGAGCAAAUUCCGGGGU
>UGUCGCCGGGCCAGAAUGUUGGACUUCMGCUUCUCCUUGAAGACCCGCCA
UGUCGCCGGGCCAGAAUGUUGGACUUCMGCUUCUCCUUGAAGACCCGCCA
>UGGCCUACAUCMGCCCCGUGCCUCGGUAAUUUAAGGAACUUUGCACCUCA
UGGCCUACAUCMGCCCCGUGCCUCGGUAAUUUAAGGAACUUUGCACCUCA
>GGGUCUAAUCUACGCACAUGAGUGCUGMAAGAUGUGCAACAGAUCGCACU
GGGUCUAAUCUACGCACAUGAGUGCUGMAAGAUGUGCAACAGAUCGCACU
>MCCGCGAACGGAGCACGCGGUCGCUUCAGUAUCCGCUCCGUGCGAUGGCA
MCCGCGAACGGAGCACGCGGUCGCUUCAGUAUCCGCUCCGUGCGAUGGCA
>AAGAUGUCGGCAGACUCCCCGUUAUUAAGCCUGUUUCAGCGUGMCCUCUA
AAGAUGUCGGCAGACUCCCCGUUAUUAAGCCUGUUUCAGCGUGMCCUCUA
>UUCUCUGGUUACCGCCACCUGGAGCUAMAGGCAUCCGAGAAUAUCGCUAA
UUCUCUGGUUACCGCCACCUGGAGCUAMAGGCAUCCGAGAAUAUCGCUAA
>GCGCGAGUCCAAUAGAGGUAACAGCCCCGAUGAGGAAUUACCAGAUUAGM
GCGCGAGUCCAAUAGAGGUAACAGCCCCGAUGAGGAAUUACCAGAUUAGM
>CAUCAUUUCACACGMCAUCUGCCCUUCACUCACGGUAGAACUGACGUUUC
CAUCAUUUCACACGMCAUCUGCCCUUCACUCACGGUAGAACUGACGUUUC
>AUGAUCGMUAUGUUUCCAGCUGGCCACCAGAUAUUUUGGGUAGCAACGCC
AUGAUCGMUAUGUUUCCAGCUGGCCACCAGAUAUUUUGGGUAGCAACGCC
>ACAACUAUUUUAUCGGUAUCUUAGCCCAUUUCCACUUUGMAGUCCUAUCU
ACAACUAUUUUAUCGGUAUCUUAGCCCAUUUCCACUUUGMAGUCCUAUCU
>MCGUCUGUGCAACCACCUUGAUUUUUAGGACAAACAUAUCAUAAGAGUCG
MCGUCUGUGCAACCACCUUGAUUUUUAGGACAAACAUAUCAUAAGAGUCG
>CAAUGCUGUGAUAGGGCUMAUGCUGUCCUAUAUCAUUGAUCUCGUUUCAA
CAAUGCUGUGAUAGGGCUMAUGCUGUCCUAUAUCAUUGAUCUCGUUUCAA
>CUCAGAUAACAAACAAAGCGCUUGUGUCAUUUUMCCGCUAAAAAUAGGAU
CUCAGAUAACAAACAAAGCGCUUGUGUCAUUUUMCCGCUAAAAAUAGGAU
>UGUAGCCUAUGAGGUAGACCCAUGGGCGAGUCUCCCCAUACGGMUACUCC
UGUAGCCUAUGAGGUAGACCCAUGGGCGAGUCUCCCCAUACGGMUACUCC
>UAGUUCCUGUUAUUAUGACGCGCUGAUAGCAAGGGMUGAGGACAAAACUA
UAGUUCCUGUUAUUAUGACGCGCUGAUAGCAAGGGMUGAGGACAAAACUA
>ACUUUGGUAUUAGUGACCCUUCACUMGUUAAACAGAAUACGCUGAAACUG
ACUUUGGUAUUAGUGACCCUUCACUMGUUAAACAGAAUACGCUGAAACUG
>UACUUCAUCUCCAGGAGUGCUUGGUUACUGCGUCGGCCUAUGAGMUGCCG
UACUUCAUCUCCAGGAGUGCUUGGUUACUGCGUCGGCCUAUGAGMUGCCG
>GGCUUCCGAAUUCGGAUGUGUUCCGAGCAACAACUUACACACCGAUUMCA
GGCUUCCGAAUUCGGAUGUGUUCCGAGCAACAACUUACACACCGAUUMCA
>AUUCGCGAGCUMAGGCCUAAUAACACGAGCCGAGCUUUAAGGAAUUAAUU
AUUCGCGAGCUMAGGCCUAAUAACACGAGCCGAGCUUUAAGGAAUUAAUU
>UAUCGUCACGUUAAGCUCAGGUUUCUCUUUUCUUCAAGACAAUUUMGUCC
UAUCGUCACGUUAAGCUCAGGUUUCUCUUUUCUUCAAGACAAUUUMGUCC
>CGGUGGAACCCAAUACGAACUGUACGCUACGUAUMCGCCGCCCAUCGCAU
CGGUGGAACCCAAUACGAACUGUACGCUACGUAUMCGCCGCCCAUCGCAU
>CGUGUCUGGUCUGCUGUAMUCCCGAUGCUGUCAGAGGUUACGGUCGAUGU
CGUGUCUGGUCUGCUGUAMUCCCGAUGCUGUCAGAGGUUACGGUCGAUGU
>GGUCCCGAACGUCCCAGAUGGMAAUGUUAUCGACUCCGGGCCUCAAGAUA
GGUCCCGAACGUCCCAGAUGGMAAUGUUAUCGACUCCGGGCCUCAAGAUA
>GGUCUCGGAUGUUCGGMUUGAAGGUUUCGUGGGCCGCCAAUUCAGUAGUA
GGUCUCGGAUGUUCGGMUUGAAGGUUUCGUGGGCCGCCAAUUCAGUAGUA
>UUUCCCGCAUCCUCMCACUAGACGAAAUCCACAAGAAUACGGUUUCUCUG
UUUCCCGCAUCCUCMCACUAGACGAAAUCCACAAGAAUACGGUUUCUCUG
>AUACCCGCGUCUACUCMGCUGAAACCUUCAGACUCUGCCUGUCACCUGGU
AUACCCGCGUCUACUCMGCUGAAACCUUCAGACUCUGCCUGUCACCUGGU
>AUGUCCCUGUUAGMAGGGAUGGGCAAGAGACCUGGCCUCAAUAAUUGUGC
AUGUCCCUGUUAGMAGGGAUGGGCAAGAGACCUGGCCUCAAUAAUUGUGC
>CUCCCUMUGCCCCUCGACAUCUACAGUCGACGUCACGAUCAGGAGUAAGU
CUCCCUMUGCCCCUCGACAUCUACAGUCGACGUCACGAUCAGGAGUAAGU
>UUUUCUGGGUAGGCUUUCGCUACGCGAGGCGACCCAUACCUMCUCAUCGA
UUUUCUGGGUAGGCUUUCGCUACGCGAGGCGACCCAUACCUMCUCAUCGA
>GUCUAUGCUCAMCGCUACGACUAACUUUGGUGACAAAAUCAUGCGUCAGA
GUCUAUGCUCAMCGCUACGACUAACUUUGGUGACAAAAUCAUGCGUCAGA
>UUUACCAAGUGGAGUGMGCUCCACUAUUAUAGCACAACCUGUUGAGCUCA
UUUACCAAGUGGAGUGMGCUCCACUAUUAUAGCACAACCUGUUGAGCUCA
>UACUACACUACCCUCGCMCUGGGACCUAAAGUUCAGGCUGGCCCCUACCC
UACUACACUACCCUCGCMCUGGGACCUAAAGUUCAGGCUGGCCCCUACCC
>CAGUUAUAAUCCCGGAUAACAAMGACUUCAACGUAAUCGCCGUGUAGUUC
CAGUUAUAAUCCCGGAUAACAAMGACUUCAACGUAAUCGCCGUGUAGUUC
>UGUUGMAAGAUGUGAUUAAUGAGAUAAGACUACGUGGAUGAGUCCCCGUG
UGUUGMAAGAUGUGAUUAAUGAGAUAAGACUACGUGGAUGAGUCCCCGUG
>GUGAAUACACUGCGUAGUUCACGUUGGAAAUAAACAGUCAUCGCCGMCAA
GUGAAUACACUGCGUAGUUCACGUUGGAAAUAAACAGUCAUCGCCGMCAA
>CGGGGCGGAGCAGAGUGUGUUUUCCGGCUGAUGUGUUUAGAAUAMAGUUA
CGGGGCGGAGCAGAGUGUGUUUUCCGGCUGAUGUGUUUAGAAUAMAGUUA
>AUCACAAUCCGACAGCAAGCCAGGGGAGUGMUGCAUACCAUGCUUCAGUG
AUCACAAUCCGACAGCAAGCCAGGGGAGUGMUGCAUACCAUGCUUCAGUG
>CCUAGGCCAGCUUGMGCACAGAUUCAAAGGUCAGUUUUCCGAGUAGUUGA
CCUAGGCCAGCUUGMGCACAGAUUCAAAGGUCAGUUUUCCGAGUAGUUGA
>AUGAGGGUGMAACCACACAUCUCAGGCUGGCCACCACUCUACCUCAACAC
AUGAGGGUGMAACCACACAUCUCAGGCUGGCCACCACUCUACCUCAACAC
>UAAGCAGGGGUAAAGUAGUUAGUAACCUUAAGCGCAUGGAACCUCMGAUA
UAAGCAGGGGUAAAGUAGUUAGUAACCUUAAGCGCAUGGAACCUCMGAUA
>AUGCCAACUAGCCCCAGMAAUUACCCCUCAUCUGGAAUGUAGACGGAGUG
AUGCCAACUAGCCCCAGMAAUUACCCCUCAUCUGGAAUGUAGACGGAGUG
>GCAGGGUCUCGAACCGGMACUAAUAGAUAAAGCAUACAAUACUAGGUAAU
GCAGGGUCUCGAACCGGMACUAAUAGAUAAAGCAUACAAUACUAGGUAAU
>UAAGCCUAAACGGUGCGUCCUGAUGGUAGUCUUAMAUCCCUAUCUUUUGC
UAAGCCUAAACGGUGCGUCCUGAUGGUAGUCUUAMAUCCCUAUCUUUUGC
>GGUUGGCAUUGCGCGAGGGGAGUCUCCAUCUACGGGGAMAGUUUAUGGAC
GGUUGGCAUUGCGCGAGGGGAGUCUCCAUCUACGGGGAMAGUUUAUGGAC
>CAGUUAUCGAACAUCUCACUAACUGGGAUGGGGCAUACACUAAGMGGAUG
CAGUUAUCGAACAUCUCACUAACUGGGAUGGGGCAUACACUAAGMGGAUG
>GCCCCGAUAUCCACMUGGUAUUGAACGACGAUUUUUAGCUGGAACAUCAC
GCCCCGAUAUCCACMUGGUAUUGAACGACGAUUUUUAGCUGGAACAUCAC
>AAACUCCACGUUAACUACGGACCCCACACAGUGAGCGAMACCCAUGGCUG
AAACUCCACGUUAACUACGGACCCCACACAGUGAGCGAMACCCAUGGCUG
>CAAAGUAUCAGCCUGCAUMGCCGAAGCGAGGCAUAUAAUCGCGCAUCGCG
CAAAGUAUCAGCCUGCAUMGCCGAAGCGAGGCAUAUAAUCGCGCAUCGCG
>CCGUCCUAMACGCUCCGACACAGCGUGGUGUGCCAAAAAGAACCGUCACA
CCGUCCUAMACGCUCCGACACAGCGUGGUGUGCCAAAAAGAACCGUCACA
>ACUUAGGCUCCGGUUAACUUUGGGGAGGUAAUCCGCAUCCAAMGCUCGGG
ACUUAGGCUCCGGUUAACUUUGGGGAGGUAAUCCGCAUCCAAMGCUCGGG
>AUAACUCGUGUUMUAAAGACUGGCAACCGCUCCGAACGGCAUGCCCGUGU
AUAACUCGUGUUMUAAAGACUGGCAACCGCUCCGAACGGCAUGCCCGUGU
>GGACGUUAAACUUCGACUGAAGGGAUMGGGGACCGGACAAUGGUUAUACA
GGACGUUAAACUUCGACUGAAGGGAUMGGGGACCGGACAAUGGUUAUACA
>UGACUGAUCGAGGAGUAUCUUAGAGCGAGAAAUGAGUUGUAGGGCGMAAG
UGACUGAUCGAGGAGUAUCUUAGAGCGAGAAAUGAGUUGUAGGGCGMAAG
>AUCGAUCAAGACUACACGCGGUACCGGCGCCCGCACCCCAGUCGAGCCMG
AUCGAUCAAGACUACACGCGGUACCGGCGCCCGCACCCCAGUCGAGCCMG
>UGUUUACAUAUAUUGAGGAGCCAAGCUCCCCAUMGGGGUCCUAAGCUCAU
UGUUUACAUAUAUUGAGGAGCCAAGCUCCCCAUMGGGGUCCUAAGCUCAU
>AAGCUGUCAGUGAUAAUUAUGGGAAAUGACUGCAAUGGUGCUMUACGUCG
AAGCUGUCAGUGAUAAUUAUGGGAAAUGACUGCAAUGGUGCUMUACGUCG
>GUGUUGACAUGCCAUUCUAUUAGCUCUMAGACCUGAACCACGCCCUGACG
GUGUUGACAUGCCAUUCUAUUAGCUCUMAGACCUGAACCACGCCCUGACG
>GACUCAGUAAGACAAGACGGUAACUAUUUCGUGACACGGUCGMGGUCUCA
GACUCAGUAAGACAAGACGGUAACUAUUUCGUGACACGGUCGMGGUCUCA
>UAMUCCGCAGAUAAAUGCGCCACCAGCUUGAAUCAUUCCGGGGCGCAUGG
UAMUCCGCAGAUAAAUGCGCCACCAGCUUGAAUCAUUCCGGGGCGCAUGG
>ACCGAGUUUGCUGGUCAUCAUAUACAAAUAGUCUUACGGUGMAGCCAUGA
ACCGAGUUUGCUGGUCAUCAUAUACAAAUAGUCUUACGGUGMAGCCAUGA
>GGCUUUCAGUCCUAUUGUMUACGGGGCUCCCUGUUAGCGCUUGCUUACAC
GGCUUUCAGUCCUAUUGUMUACGGGGCUCCCUGUUAGCGCUUGCUUACAC
>MGACAAACAGACUUAAUUAAUGUGCGCUGCAGGCUUUUUUUCGAGUCUCC
MGACAAACAGACUUAAUUAAUGUGCGCUGCAGGCUUUUUUUCGAGUCUCC
>AGGUCAUUUUCCCCACGCACGAAUUGGUAUCUCGCAMUGGCCGUAAAUGC
AGGUCAUUUUCCCCACGCACGAAUUGGUAUCUCGCAMUGGCCGUAAAUGC
>GGGAGCUUUAAGCAUUUAAGGUACGMGGUCGGCGCUCGCAAUGCCCGAAU
GGGAGCUUUAAGCAUUUAAGGUACGMGGUCGGCGCUCGCAAUGCCCGAAU
>UGGGAUCUAAACUAUGAGUCAGAAGACUUCACUCUAGUCUUGUMACGCGG
UGGGAUCUAAACUAUGAGUCAGAAGACUUCACUCUAGUCUUGUMACGCGG
>ACUUAAUGAAUUGUAUGAGUCACGACUCUACGCCMACACCCAAGCCAACC
ACUUAAUGAAUUGUAUGAGUCACGACUCUACGCCMACACCCAAGCCAACC
>CUCUAMCACCGAGUGGGGGGCCGACGGUCUUUAACCAUUUUUCUUUUCUG
CUCUAMCACCGAGUGGGGGGCCGACGGUCUUUAACCAUUUUUCUUUUCUG
>GAAAAGMUACAUAGGAACGACAUGUCGUCCGUGUUGAAUAUGCCAUUAUA
GAAAAGMUACAUAGGAACGACAUGUCGUCCGUGUUGAAUAUGCCAUUAUA
>ACCCCCACUGGGGUGUGGUCGGGUCCMUUCCCAAACAUCUAAGACAAAGA
ACCCCCACUGGGGUGUGGUCGGGUCCMUUCCCAAACAUCUAAGACAAAGA
>AAGGGGCGGUCUUAAMCGCGAGCAGCUCGCGCCAUGCCCGCGCCCGGGGG
AAGGGGCGGUCUUAAMCGCGAGCAGCUCGCGCCAUGCCCGCGCCCGGGGG
>GCCCGGAGUUUCCCAUAAUUGMGUGAUGCACAUUCCCCGCAUAAUAGCUG
GCCCGGAGUUUCCCAUAAUUGMGUGAUGCACAUUCCCCGCAUAAUAGCUG
>ACCAAACCUGCGMGGCGAUGAUUAGAUAACUGUAACUAAUUAAAGACGGU
ACCAAACCUGCGMGGCGAUGAUUAGAUAACUGUAACUAAUUAAAGACGGU
>CAUGAUAAGAACAUGUGCGCCCAGACUUCAGUCAUAGAUCUGMACCUCUG
CAUGAUAAGAACAUGUGCGCCCAGACUUCAGUCAUAGAUCUGMACCUCUG
>UGUAUGUGAGGUAGCAUGUGGCCUCUAAMAUUGCAGAAACAACGCUCUGU
UGUAUGUGAGGUAGCAUGUGGCCUCUAAMAUUGCAGAAACAACGCUCUGU
>GUGAGCUAUGGMACACAGCUUGCCAACGAACGGUCUACUUUUACCAGGGA
GUGAGCUAUGGMACACAGCUUGCCAACGAACGGUCUACUUUUACCAGGGA
>CGUCAAUAUUCCUUAGUAMUCUCCUUGCGCCUCUGCGUUAUAAUUACUAG
CGUCAAUAUUCCUUAGUAMUCUCCUUGCGCCUCUGCGUUAUAAUUACUAG
>AACAAACAGCUACUAMAUGUUGACAAAUUAGGAAAAUUCUGCAGAGCACC
AACAAACAGCUACUAMAUGUUGACAAAUUAGGAAAAUUCUGCAGAGCACC
>CUUCAACUUAUGMCCGAGUUCCGCACACUUUGUUGUCCUGGAGGGCUACU
CUUCAACUUAUGMCCGAGUUCCGCACACUUUGUUGUCCUGGAGGGCUACU
>UGUGACCMGUCGGAUCUAUCUCUUCAACGAGUUCGUUCUCCGUUCGCUCG
UGUGACCMGUCGGAUCUAUCUCUUCAACGAGUUCGUUCUCCGUUCGCUCG
>CUCCGGCGGCUCAGCAUCUGACUUCAGCGCCUCAUAGACAGMAGAAAAUA
CUCCGGCGGCUCAGCAUCUGACUUCAGCGCCUCAUAGACAGMAGAAAAUA
>CUCACGUUCCUGUUAGAUUUUMGUCUGCUGAUCUGUUUAGGGGGCAGGCC
CUCACGUUCCUGUUAGAUUUUMGUCUGCUGAUCUGUUUAGGGGGCAGGCC
>GCAGAUUUGUCAGGGGCAUCCUUGACACUMACUUGAACCCGUUUAAAAUU
GCAGAUUUGUCAGGGGCAUCCUUGACACUMACUUGAACCCGUUUAAAAUU
>UAGGUGCGUGGGUUACCGUCCUACGGUCUGUAAGCGUGUCGAUAUGAACM
UAGGUGCGUGGGUUACCGUCCUACGGUCUGUAAGCGUGUCGAUAUGAACM
>UGCGCGGCCACCUUUUACUUUCCUGUUMCGAUGAAAGCCCUGCGAGGCGA
UGCGCGGCCACCUUUUACUUUCCUGUUMCGAUGAAAGCCCUGCGAGGCGA
>AGCCUAGUAUAGGCUUUGGCCUAGCCGCAGGCGCCCCCGCUCCAAAMGAA
AGCCUAGUAUAGGCUUUGGCCUAGCCGCAGGCGCCCCCGCUCCAAAMGAA
>CUAAUAUUAAUAGUCAGUCGUGUGGUGAGCAAUCCAGGUUAMUAGGCGAU
CUAAUAUUAAUAGUCAGUCGUGUGGUGAGCAAUCCAGGUUAMUAGGCGAU
>CGGAACCUGAGCCUAGCCUCGAMGUACAGCGUAGCCUCGACAAAGUAAAC
CGGAACCUGAGCCUAGCCUCGAMGUACAGCGUAGCCUCGACAAAGUAAAC
>AGGCAGGGACAAGGUGACAACGCGMGAGGGCCACACGGUGCGAGCCUAGA
AGGCAGGGACAAGGUGACAACGCGMGAGGGCCACACGGUGCGAGCCUAGA
>UACCAAMAAGUGAAUAUUACUUGGUUGUAAAGAGACAUCCCAUACUUCGG
UACCAAMAAGUGAAUAUUACUUGGUUGUAAAGAGACAUCCCAUACUUCGG
>UMUUGCUGAGUGACUAGCAGGGAGUUGUAGUGCGCAGCCACCUUACCGCU
UMUUGCUGAGUGACUAGCAGGGAGUUGUAGUGCGCAGCCACCUUACCGCU
>AGGUCCCUAAUGUGUCAUUCUAGCUGUGMGAUAUUUAUAUACCCCGCUAU
AGGUCCCUAAUGUGUCAUUCUAGCUGUGMGAUAUUUAUAUACCCCGCUAU
>ACUCCGCAUAGGCCUGCUCAGCGUGGAMCAAUUUUACUACUAGGUAAGGG
ACUCCGCAUAGGCCUGCUCAGCGUGGAMCAAUUUUACUACUAGGUAAGGG
>CCAUMUAGCCCGGUGUGAAAAACCGGACCAGUUUUAUUGUUAUCUCUCCC
CCAUMUAGCCCGGUGUGAAAAACCGGACCAGUUUUAUUGUUAUCUCUCCC
>CGAGUGGGAAGCCCUGCAGGGUCCCUUAMACAAUAUUAGCUGCCGUAGGC
CGAGUGGGAAGCCCUGCAGGGUCCCUUAMACAAUAUUAGCUGCCGUAGGC
>AUCCCUCAAAAUGCUAUGUUUACACUGCMGUGAUAUAGGCGCUGUGUGGA
AUCCCUCAAAAUGCUAUGUUUACACUGCMGUGAUAUAGGCGCUGUGUGGA
>CUAACCAGCCGACAUUUUUAAAUCMUUCUAUCGAUUCGAGACGCGAUAGG
CUAACCAGCCGACAUUUUUAAAUCMUUCUAUCGAUUCGAGACGCGAUAGG
>GAACGGUUCAGGAMCUCCCGCUGAUUAUGGAUAUGCUGUCGCUCGAAAUU
GAACGGUUCAGGAMCUCCCGCUGAUUAUGGAUAUGCUGUCGCUCGAAAUU
>AGGCGUCUAGGUUACCCUUCAAUCAGAGGAUGAMUUGUUUUCGUAAAGGU
AGGCGUCUAGGUUACCCUUCAAUCAGAGGAUGAMUUGUUUUCGUAAAGGU
>UUUUAGUUAGUAAAAUAMAUUCCUCCGGAAAGUCACCUGACUCGCCCAAC
UUUUAGUUAGUAAAAUAMAUUCCUCCGGAAAGUCACCUGACUCGCCCAAC
>CCAUGGGCAAUUGCAGGAGCUCCGUUGUACGGCUUUACGCCUAGAAAMCU
CCAUGGGCAAUUGCAGGAGCUCCGUUGUACGGCUUUACGCCUAGAAAMCU
>GUCCGACUCUGACAGUCCCUAGGCUUUAGUGCCACUMAUUUAACCCGGAC
GUCCGACUCUGACAGUCCCUAGGCUUUAGUGCCACUMAUUUAACCCGGAC
>CCUGGGUAUGUGGAUUCAAGAUGUCCAMUGGAUUAAGUCUUGCCUGGCUC
CCUGGGUAUGUGGAUUCAAGAUGUCCAMUGGAUUAAGUCUUGCCUGGCUC
>AUUGAGGGCAUGUGGGUUCACCUCCGUCGAAGAUGCCAUAUGCUGUCAGM
AUUGAGGGCAUGUGGGUUCACCUCCGUCGAAGAUGCCAUAUGCUGUCAGM
>ACAUCMGAUGCUUUGGUUACAUGCCUACCUCAGAAUCACGCAAGUCAAUC
ACAUCMGAUGCUUUGGUUACAUGCCUACCUCAGAAUCACGCAAGUCAAUC
>CGUAUCUAAUGCCACMACGUCAGACAGCGCCAUGUUAUUUCCGAUUCCGA
CGUAUCUAAUGCCACMACGUCAGACAGCGCCAUGUUAUUUCCGAUUCCGA
>CUGAACUUCUUGGCUCUUUCCGCAGUAACCUUCGGCUAGCMGGAUCUUAU
CUGAACUUCUUGGCUCUUUCCGCAGUAACCUUCGGCUAGCMGGAUCUUAU
>GAACAGCAGGAUCAGUAAACUAGGGMGUACGUUUGAGGCUCUAAUCGGGU
GAACAGCAGGAUCAGUAAACUAGGGMGUACGUUUGAGGCUCUAAUCGGGU
>CCMUGGGAGACAAACUAAAGAUGUUAUUCUUAUUGCAACCGACAUGUUAU
CCMUGGGAGACAAACUAAAGAUGUUAUUCUUAUUGCAACCGACAUGUUAU
>UAAUACAUAGACGCGAACUAGGUGUUAUAAGAAACACMUUAGAAGGGGCC
UAAUACAUAGACGCGAACUAGGUGUUAUAAGAAACACMUUAGAAGGGGCC
>UAAGUUAAGAUUGUUAAACCGCGAAUUCCAAGCUUCCCAMUAUGACGAGU
UAAGUUAAGAUUGUUAAACCGCGAAUUCCAAGCUUCCCAMUAUGACGAGU
>AGGAUGGMGGCCACCCGGCGCCGGCCUUAGCCUCCGGCGGUAAAGUGCCU
AGGAUGGMGGCCACCCGGCGCCGGCCUUAGCCUCCGGCGGUAAAGUGCCU
>GAAGAAUGAAUCUGCUGUGGGCGCMAUCGGCACAGAAUCCUAAAACGCCA
GAAGAAUGAAUCUGCUGUGGGCGCMAUCGGCACAGAAUCCUAAAACGCCA
>CGACCAUGAGUACCGGAGUACCAUUGUUCGGGCAMCGAGGGUUAUUUUCU
CGACCAUGAGUACCGGAGUACCAUUGUUCGGGCAMCGAGGGUUAUUUUCU
>AAUUUAGGCGAAUAACGUGAGCUCUMCCUAGGGUAAUUAAUAGGCCGUAC
AAUUUAGGCGAAUAACGUGAGCUCUMCCUAGGGUAAUUAAUAGGCCGUAC
>CCUAAAAGCGCGAUCGCGGGUMUUUCAAACGGUGAGUCCCAGUGCGGUGC
CCUAAAAGCGCGAUCGCGGGUMUUUCAAACGGUGAGUCCCAGUGCGGUGC
>ACAGUUGCAGUGCACCUCCAGCUUAGAGUCCCACUAUGUCAAGGMCGGUU
ACAGUUGCAGUGCACCUCCAGCUUAGAGUCCCACUAUGUCAAGGMCGGUU
>CMUCUGGCUCUAUCAAAACGAGCUAGUUAUUUUUACAGCCUCUAAGUUCG
CMUCUGGCUCUAUCAAAACGAGCUAGUUAUUUUUACAGCCUCUAAGUUCG
>UAAAACUAAUCCUCUCGGAUMUCAGAGACUGCAGUUCCUCCCCAGCGCUG
UAAAACUAAUCCUCUCGGAUMUCAGAGACUGCAGUUCCUCCCCAGCGCUG
>UCCGUUGGAUCCUAGUCCCGACGGUGUCMACAGAGCAACAACAAUACUUU
UCCGUUGGAUCCUAGUCCCGACGGUGUCMACAGAGCAACAACAAUACUUU
>AAAGAAUCUGMACCCUUAGGGACGCCAAGAGAUUAGAUCUACCUCCAUCU
AAAGAAUCUGMACCCUUAGGGACGCCAAGAGAUUAGAUCUACCUCCAUCU
>AUAMACUUCAUUGAAGGAGUUGCACUUCCCCCACAUUACUGAGGACACUC
AUAMACUUCAUUGAAGGAGUUGCACUUCCCCCACAUUACUGAGGACACUC
>GAUGUCCACGGCUUCCACCACAUCUUUAUAMUCAGCGAAUUAACUACUUG
GAUGUCCACGGCUUCCACCACAUCUUUAUAMUCAGCGAAUUAACUACUUG
>CUUCUUCGGUGUAMCACACCGCCAGGAACCUGAGCGGGAGCUUCUUGUCG
CUUCUUCGGUGUAMCACACCGCCAGGAACCUGAGCGGGAGCUUCUUGUCG
>UGGAUCGAACGGUAUCGAAAGUCCAGCGCCAGUCGACCGCUCUAUCMAAU
UGGAUCGAACGGUAUCGAAAGUCCAGCGCCAGUCGACCGCUCUAUCMAAU
>UUCUUGUACGCUGCUAAUUCUCUGCCACAUGAUUMCAAGCUUAAGUGAAA
UUCUUGUACGCUGCUAAUUCUCUGCCACAUGAUUMCAAGCUUAAGUGAAA
>CGGCCAGGUCUGUCUGUGUUCUUGMCAGCAGGUUUUAUGCUACUGGGUAU
CGGCCAGGUCUGUCUGUGUUCUUGMCAGCAGGUUUUAUGCUACUGGGUAU
>UGGCMCACCCACCUUCGGCCGACGAUAACGUCCGGGCUAACAGUAGCGGU
UGGCMCACCCACCUUCGGCCGACGAUAACGUCCGGGCUAACAGUAGCGGU
>UCUGCUAMGACUUCCGACUACCAGUUUAGAACUGUCCUCUCAACAUGGAA
UCUGCUAMGACUUCCGACUACCAGUUUAGAACUGUCCUCUCAACAUGGAA
>GGAGCUUCCCCAGUGGCGGGAUCCUGUCACCACCUUGAGGUACAGAMUCC
GGAGCUUCCCCAGUGGCGGGAUCCUGUCACCACCUUGAGGUACAGAMUCC
>AUCCAUCCGAUGAACCAAAUACUGMUCCACUAGUGGGAGCUUCCGACUGU
AUCCAUCCGAUGAACCAAAUACUGMUCCACUAGUGGGAGCUUCCGACUGU
>GGAUGCUUUAAGCGCCUAACGAAUGAUAGCGCUGGUAGUGGUAAGACCMG
GGAUGCUUUAAGCGCCUAACGAAUGAUAGCGCUGGUAGUGGUAAGACCMG
>GMUACGGGGAAUACUAGACUUUCGAUGACCAAGCAAUUGUUGCCUGUCGA
GMUACGGGGAAUACUAGACUUUCGAUGACCAAGCAAUUGUUGCCUGUCGA
>GUGACGCGAACCUCMUAGACCUGUUCUGCUACGGAUAUGUUAACAAUAUA
GUGACGCGAACCUCMUAGACCUGUUCUGCUACGGAUAUGUUAACAAUAUA
>CUAACCUCUCUAACUCCCACUCMUGCCUCAGUACACACUUCAGCCGAGUA
CUAACCUCUCUAACUCCCACUCMUGCCUCAGUACACACUUCAGCCGAGUA
>GAACUGCGGCCGGUAUGMAAUAACCACAUGCUGGAUACCUCUUACCCCGG
GAACUGCGGCCGGUAUGMAAUAACCACAUGCUGGAUACCUCUUACCCCGG
>ACCUAAGGCGCGACUAGGUGAUUUUGCCCGAUCUCCAGCAGUCUCGGGMC
ACCUAAGGCGCGACUAGGUGAUUUUGCCCGAUCUCCAGCAGUCUCGGGMC
>ACCUGAAMGUAUUAACGCCAAUGCAAUCAAAGCGAUGCUCCAUCAAAAAG
ACCUGAAMGUAUUAACGCCAAUGCAAUCAAAGCGAUGCUCCAUCAAAAAG
>GCGGCUUCUUGGCCGUUAAGGUCUUAAAAGAAUUCUAACUMUACUCGCUG
GCGGCUUCUUGGCCGUUAAGGUCUUAAAAGAAUUCUAACUMUACUCGCUG
>AGMCUUCGAAACCGCACCUGUGCAAGAAAUUCAGGUCCUUUGGUAAAGAC
AGMCUUCGAAACCGCACCUGUGCAAGAAAUUCAGGUCCUUUGGUAAAGAC
>CCGUUCCAAGGCGAUCGGUGGAUUAUUAAACUUUGCAUCGGACMCAGCCC
CCGUUCCAAGGCGAUCGGUGGAUUAUUAAACUUUGCAUCGGACMCAGCCC
>CCUCUGUAACCUUCACCAMUCUAGCUCUCGUGCGUUUCGCAUGCGUACGC
CCUCUGUAACCUUCACCAMUCUAGCUCUCGUGCGUUUCGCAUGCGUACGC
>CCCUAUUGMCAGGGUACGCUCUUGUAAAUUGGGGACACGAAGCACCCUAC
CCCUAUUGMCAGGGUACGCUCUUGUAAAUUGGGGACACGAAGCACCCUAC
>CGAAUCUUMACCUUUACUAAGGUUAAUGCACGGUCGACACGAGCUAUAUC
CGAAUCUUMACCUUUACUAAGGUUAAUGCACGGUCGACACGAGCUAUAUC
>UAUUGUUAUUCGUUAAAGAUACCACGACAUUAAUCGAGAAUMCUCCCACC
UAUUGUUAUUCGUUAAAGAUACCACGACAUUAAUCGAGAAUMCUCCCACC
>CGCGAUAAUGCUGGAGGAMCCGCGCGUUUUGAGGGGGAUUGACAUCAGAG
CGCGAUAAUGCUGGAGGAMCCGCGCGUUUUGAGGGGGAUUGACAUCAGAG
>UCCAAGCCCACUMGUAUGGAGUUACGGUUUAAGUCCUUGGUAGCGGCACU
UCCAAGCCCACUMGUAUGGAGUUACGGUUUAAGUCCUUGGUAGCGGCACU
>UCAAUUACAGUGAGCAUCUUGUCGCUGGCUCGAAUCUCUUACMGACCAAG
UCAAUUACAGUGAGCAUCUUGUCGCUGGCUCGAAUCUCUUACMGACCAAG
>CGAUMGUAACCUAUAGAUUCAAACAGGCAGUUCUGCGCAGAGCGAGUGGC
CGAUMGUAACCUAUAGAUUCAAACAGGCAGUUCUGCGCAGAGCGAGUGGC
>ACUUMACAGCGCAAGCCAUAAUUGCAAGCAUAGCAUAUCGGGUGGGCUCG
ACUUMACAGCGCAAGCCAUAAUUGCAAGCAUAGCAUAUCGGGUGGGCUCG
>CCAAGUUACGGCGACCAGGGCGMAAAAUAGCGGCUAAGUGCACUACUCCU
CCAAGUUACGGCGACCAGGGCGMAAAAUAGCGGCUAAGUGCACUACUCCU
>MCACUUCCAAUGGCUUGAAGUUCAACUGACCCCGCUAGUAACUAAGAUAU
MCACUUCCAAUGGCUUGAAGUUCAACUGACCCCGCUAGUAACUAAGAUAU
>GUUAGACCCUACUAUGGAUGACCAUUUUCGMAUAAAUUGUCCGCUGCAGU
GUUAGACCCUACUAUGGAUGACCAUUUUCGMAUAAAUUGUCCGCUGCAGU
>UAUAGAGACGUCCCGGACACGAAGGGAGUCAUGAMAAUUUCUAUGACGUG
UAUAGAGACGUCCCGGACACGAAGGGAGUCAUGAMAAUUUCUAUGACGUG
>UGUCCGAUAAGUCGCCGAAAUGCMCUCUGUCACCUUUUACUCCGGGGUAU
UGUCCGAUAAGUCGCCGAAAUGCMCUCUGUCACCUUUUACUCCGGGGUAU
>AGUUGACGMGACGGGGCACCUUGAUUUAUUGUUACUGAAUCGUACACGAC
AGUUGACGMGACGGGGCACCUUGAUUUAUUGUUACUGAAUCGUACACGAC
>AGUGCMAGCUAACAAGAAAGCUAGACACCGGGCUGCUUGACCGUCCGAUU
AGUGCMAGCUAACAAGAAAGCUAGACACCGGGCUGCUUGACCGUCCGAUU
>CGGCACAUACAUAGCAUGMUAUUUGGCGCAAAUGUCGCGACAGGAGUAUU
CGGCACAUACAUAGCAUGMUAUUUGGCGCAAAUGUCGCGACAGGAGUAUU
>UGUAGAGCUUGGUCCUACUCGGUCCCGCUUUAACCCCGUMUUCUUUCGGU
UGUAGAGCUUGGUCCUACUCGGUCCCGCUUUAACCCCGUMUUCUUUCGGU
>GUAGGMUUCGCGGAAAUGUUGGAUGGGAGGCGCUUAGGGGUAUUUCGUAC
GUAGGMUUCGCGGAAAUGUUGGAUGGGAGGCGCUUAGGGGUAUUUCGUAC
>AACAGAGGCAAUCCAGACGUGCCCUGUMCGAGCGCCUCAAGAAAAAUGGU
AACAGAGGCAAUCCAGACGUGCCCUGUMCGAGCGCCUCAAGAAAAAUGGU
>GCUGAGCUCCUAUCCAUUUAGGGCUAUAUCCGGCGUCACCGACMGGCAGC
GCUGAGCUCCUAUCCAUUUAGGGCUAUAUCCGGCGUCACCGACMGGCAGC
>UACCUUUCGGGACAUGGCAAGGUUAACAAUUAACAGUGCAUCMCGAUUUC
UACCUUUCGGGACAUGGCAAGGUUAACAAUUAACAGUGCAUCMCGAUUUC
>GGUACAAAUCUGACAUCCMAACAAAACAUUGCAGCAUGGGACAUCAUGUG
GGUACAAAUCUGACAUCCMAACAAAACAUUGCAGCAUGGGACAUCAUGUG
>CCAACAGGUGAAGGGCCUGUGACCACCAAAUACCUCUAUCCCACCGGAMG
CCAACAGGUGAAGGGCCUGUGACCACCAAAUACCUCUAUCCCACCGGAMG
>AGAAUCCUUCAGCCUGCGCGCAGAGCUGCGCGUAACCCUMGCCAGCGCAC
AGAAUCCUUCAGCCUGCGCGCAGAGCUGCGCGUAACCCUMGCCAGCGCAC
>AUAUGGUGGCGCAMGCCAGACUGACGAACGCAUCGCAUGGAGGGAUACAA
AUAUGGUGGCGCAMGCCAGACUGACGAACGCAUCGCAUGGAGGGAUACAA
>UAGUGACGACAGUCGUGCAUUACMAACUAGCACACACGAGGCAUACGUAG
UAGUGACGACAGUCGUGCAUUACMAACUAGCACACACGAGGCAUACGUAG
>AGGGACGGUUAUGGUUAUUAGGGAUGGUCAMGUUAUUAAAAUUACCGGUU
AGGGACGGUUAUGGUUAUUAGGGAUGGUCAMGUUAUUAAAAUUACCGGUU
>GUACMUCUUCGAUAAGGAAAGUGCAGGCACUAUUCCGAUGUUCUUUCGAC
GUACMUCUUCGAUAAGGAAAGUGCAGGCACUAUUCCGAUGUUCUUUCGAC
>AAAUUGUAUCCGCCGGGGUAAACGACAACCMCUAAGCGUCACACAUCUUA
AAAUUGUAUCCGCCGGGGUAAACGACAACCMCUAAGCGUCACACAUCUUA
>AAAUCAACCUUCAAUUAGAAACCGAUUUACACUCCMACCCGUUGUACUGG
AAAUCAACCUUCAAUUAGAAACCGAUUUACACUCCMACCCGUUGUACUGG
>GAGCGMGUGCCUGAUGCUCUUGGUCGUCAACACGUCUAGUCAAGGAUGUC
GAGCGMGUGCCUGAUGCUCUUGGUCGUCAACACGUCUAGUCAAGGAUGUC
>CUCGUUUAUACCUAAGGCGCAGAGAACGCCCGCMGUUUGCUGUUUCCAAU
CUCGUUUAUACCUAAGGCGCAGAGAACGCCCGCMGUUUGCUGUUUCCAAU
>UUAAUUGGGACGCCAGGGGCGAGUUAGAAACGCUUUAGUMUGCACGCCGA
UUAAUUGGGACGCCAGGGGCGAGUUAGAAACGCUUUAGUMUGCACGCCGA
>UAGGUUCUGAGACCCCUGAGGUGGUCUCCUGGGGUCGGCUGAGUACGMGC
UAGGUUCUGAGACCCCUGAGGUGGUCUCCUGGGGUCGGCUGAGUACGMGC
>AACCUUGGAGCAGAACCGUUGGCAACGAGAUUCACGGCUAMUGCCAUUGG
AACCUUGGAGCAGAACCGUUGGCAACGAGAUUCACGGCUAMUGCCAUUGG
>AAACCCGUUGCUCAUACUAGGGAAACUCCACGGCAUUMAUACCAGUCCGC
AAACCCGUUGCUCAUACUAGGGAAACUCCACGGCAUUMAUACCAGUCCGC
>CUAUACAUUUCGCCACCUGCMAAGUUCGUCAACAAACAAAGCUAUUGAAA
CUAUACAUUUCGCCACCUGCMAAGUUCGUCAACAAACAAAGCUAUUGAAA
>CCGUUUGUUAGUUUUGGGCGACGGUGCCAUCUCAACAGAGACUGGUMGCG
CCGUUUGUUAGUUUUGGGCGACGGUGCCAUCUCAACAGAGACUGGUMGCG
>AUGCUACGUUCCACGACAGUGAAUUCGCGUAAACCUUGUUCUCAAAAUMU
AUGCUACGUUCCACGACAGUGAAUUCGCGUAAACCUUGUUCUCAAAAUMU
>UUAAGAACGAGACAGACAMACUUGGUAACUUUCCACGAACUCCGCCCCAG
UUAAGAACGAGACAGACAMACUUGGUAACUUUCCACGAACUCCGCCCCAG
>UAAUAUUGGCAUMAUAUCUGAGGUAUCGGAGCCACCGCAAGGACGCAAUU
UAAUAUUGGCAUMAUAUCUGAGGUAUCGGAGCCACCGCAAGGACGCAAUU
>UUGGGGCCGAUGCMUAGAUCCAACAUCAAGCGCCAUAAAAGACAAGUGGG
UUGGGGCCGAUGCMUAGAUCCAACAUCAAGCGCCAUAAAAGACAAGUGGG
>AGCCGAAGCAUCMUACAGCGAAGCCGCACUUGUAGUGGAAAGGGGAUUUU
AGCCGAAGCAUCMUACAGCGAAGCCGCACUUGUAGUGGAAAGGGGAUUUU
>AACUAAGCAUUCGUUCACACAUGUCUCAGGGUCAUUMAUUCCCUGCAAAC
AACUAAGCAUUCGUUCACACAUGUCUCAGGGUCAUUMAUUCCCUGCAAAC
>GUUUUUCCAAUGGAUUCAAUCGGCCAUUCGAGAGUGAAGCAUCACCUMUC
GUUUUUCCAAUGGAUUCAAUCGGCCAUUCGAGAGUGAAGCAUCACCUMUC
>GUAGAAGGCCUAUCGGCMUAGCUAGGAAAAACGUAUGGACAUCGCCGUAU
GUAGAAGGCCUAUCGGCMUAGCUAGGAAAAACGUAUGGACAUCGCCGUAU
>UAUAUUUGAAACUMCGGUAACUAUUACUAUCCGGCGAAAGCAUGGUGCGU
UAUAUUUGAAACUMCGGUAACUAUUACUAUCCGGCGAAAGCAUGGUGCGU
>CUGCGUUAACCGCCCUCCUUUUGACAACGCGAGCUGCCAMGAACAGCCAU
CUGCGUUAACCGCCCUCCUUUUGACAACGCGAGCUGCCAMGAACAGCCAU
>UCCUCGAACCGGUAGGAMAUGCCGAUGGUUGCGCGUCAUAUCCGACUCAC
UCCUCGAACCGGUAGGAMAUGCCGAUGGUUGCGCGUCAUAUCCGACUCAC
>ACUCCAACCGCUUAGCGGUCAACGUGUUUUCUCCAGGGCCGAMGUUAGUU
ACUCCAACCGCUUAGCGGUCAACGUGUUUUCUCCAGGGCCGAMGUUAGUU
>ACCACAGAUAUUMGAUGUACGGUCACUUUUUCUUAUGAGGGCAAAUAAUC
ACCACAGAUAUUMGAUGUACGGUCACUUUUUCUUAUGAGGGCAAAUAAUC
>GAGUGUAAUAGCUACCGCGMCAUUACCCGGCCCGCGAUUACGAAGUACUA
GAGUGUAAUAGCUACCGCGMCAUUACCCGGCCCGCGAUUACGAAGUACUA
>UUCAAAMGACAUCGGACACCAUUUCUGACAGACCUGGGCUUGCGGACGUU
UUCAAAMGACAUCGGACACCAUUUCUGACAGACCUGGGCUUGCGGACGUU
>CGCUUUUCCUUGUGGGAAAACAGUAACUUUGGCAGUGMAGUGUGCACGUC
CGCUUUUCCUUGUGGGAAAACAGUAACUUUGGCAGUGMAGUGUGCACGUC
>AGCCUGUUUGCCUUAAGCGMCGAUUAGAACCUCAUGAACGUUAACUUAUA
AGCCUGUUUGCCUUAAGCGMCGAUUAGAACCUCAUGAACGUUAACUUAUA
>UGAUUCUGAMCGCUCACCCCACUUGCCUGCAAGUGGUGGAAACAUUGGGA
UGAUUCUGAMCGCUCACCCCACUUGCCUGCAAGUGGUGGAAACAUUGGGA
>MGAUGAUAGAGUCACUUGAGACCUGACCUUCGAUCCUGGCGACGUCCCAG
MGAUGAUAGAGUCACUUGAGACCUGACCUUCGAUCCUGGCGACGUCCCAG
>CUUUCUGCUGUAAGCCUCGUCAGGAUAUUUUUACUGGAUAGUCCCGAMUU
CUUUCUGCUGUAAGCCUCGUCAGGAUAUUUUUACUGGAUAGUCCCGAMUU
>UCCUCACUGMUGUGAGCUCCGAUGCUUCGUCAUGCCGUGGACAAUCUCGC
UCCUCACUGMUGUGAGCUCCGAUGCUUCGUCAUGCCGUGGACAAUCUCGC
>UUAGGCUAUUGGGGCGAGCCAAAMGCCGCCGCCAGAAAGUUCGGCCCACG
UUAGGCUAUUGGGGCGAGCCAAAMGCCGCCGCCAGAAAGUUCGGCCCACG
>GGCCAGUMGCUAAAAGCCUUUCUGGCAACCUACCGGAUUUAGCGCGAAUU
GGCCAGUMGCUAAAAGCCUUUCUGGCAACCUACCGGAUUUAGCGCGAAUU
>AGGAGCCAUUAMCAUUGGAUGGACUGAAGGAUUAUCGCCACACGCUACUC
AGGAGCCAUUAMCAUUGGAUGGACUGAAGGAUUAUCGCCACACGCUACUC
>GAUCCGCAACGGGGAAACACGGGAGUACCCAAAAUCGGUGCAAUAGCCMA
GAUCCGCAACGGGGAAACACGGGAGUACCCAAAAUCGGUGCAAUAGCCMA
>GGCUUUCAAGAUGGGAUCAAACACCGGUAGAAUACACUGCACCGUCMCGC
GGCUUUCAAGAUGGGAUCAAACACCGGUAGAAUACACUGCACCGUCMCGC
>MCGUCUAGGUAUGGCUAACCGUCGAAAAGCAAUAGUCGAUGAUCAUGGUU
MCGUCUAGGUAUGGCUAACCGUCGAAAAGCAAUAGUCGAUGAUCAUGGUU
>CAAUCAUUCAAGGUGUGAGAGGCCAUGGAAUUUMCUUGGUUAAAGAAUAC
CAAUCAUUCAAGGUGUGAGAGGCCAUGGAAUUUMCUUGGUUAAAGAAUAC
>AGAACCGAACGUGUGCGUMACACUUCUCUAUUGCCGACUCGGGGCUGCGA
AGAACCGAACGUGUGCGUMACACUUCUCUAUUGCCGACUCGGGGCUGCGA
>AUGGCGUGCUAUAGGCUGGAACAAUACGAAGMGAGGAGGCAAAAAAAUCA
AUGGCGUGCUAUAGGCUGGAACAAUACGAAGMGAGGAGGCAAAAAAAUCA
>CGAACGUUUGAUCUCUCAAGAUUAGMGUUUAUAUUACCUUGCCCUACAUU
CGAACGUUUGAUCUCUCAAGAUUAGMGUUUAUAUUACCUUGCCCUACAUU
>GUGGCAACCACCGCCGUUAAAAGCUUUGCUCUCGAGAAGGMCUCAGCCUA
GUGGCAACCACCGCCGUUAAAAGCUUUGCUCUCGAGAAGGMCUCAGCCUA
>GAGAUUGACAUGAUUAAGAACMCUCACGGAAUUCUGGAGUGUAGGAGUUG
GAGAUUGACAUGAUUAAGAACMCUCACGGAAUUCUGGAGUGUAGGAGUUG
>ACGGACUACGCGGGACCCACGAUCACCGUCGGUAGCUMAGCUUUUAACUC
ACGGACUACGCGGGACCCACGAUCACCGUCGGUAGCUMAGCUUUUAACUC
>CUUGCCGMGUAAAACACGUGUCGUGAUUCCCGCCGACGAGUAUCUCCGUG
CUUGCCGMGUAAAACACGUGUCGUGAUUCCCGCCGACGAGUAUCUCCGUG
>UGAGUGUGCGCUGUGGCUAAUUACCAMCUGUCCCCUGCUUUAUAAUUGUG
UGAGUGUGCGCUGUGGCUAAUUACCAMCUGUCCCCUGCUUUAUAAUUGUG
>AUAUAUCUAGGGGCUCCGGAMGCUCUAUACUUAACCAGUAAACAGAUAAU
AUAUAUCUAGGGGCUCCGGAMGCUCUAUACUUAACCAGUAAACAGAUAAU
>AUCCMUGAUAUUCUCCGACGAUAAGAAGGCAGCCAGCUGUUUACCUGAGU
AUCCMUGAUAUUCUCCGACGAUAAGAAGGCAGCCAGCUGUUUACCUGAGU
>AGCGCCCGAUCUCUUUGUGACCCGACGGGGGUCUGAUGGCCUMCCCCCUC
AGCGCCCGAUCUCUUUGUGACCCGACGGGGGUCUGAUGGCCUMCCCCCUC
>UAAGMAGACAGGCCGUCCAGACAGUCGCUCGUGCGCCCUAUCAUUGGAUG
UAAGMAGACAGGCCGUCCAGACAGUCGCUCGUGCGCCCUAUCAUUGGAUG
>UUCCUGAUUUGCCUCAAGCCGCGCUAACUCGUMCUACCGCAUCAAAUGAG
UUCCUGAUUUGCCUCAAGCCGCGCUAACUCGUMCUACCGCAUCAAAUGAG
>CUUCGGAACCCUUAAGCACACUCGGGAUAUCCGACAGUAUAMGAAUGAGU
CUUCGGAACCCUUAAGCACACUCGGGAUAUCCGACAGUAUAMGAAUGAGU
>GGAGGUAAGAAGCCCAGAUCCUCCCAUUUUAUCAGGAMCCUUAGCGGCCU
GGAGGUAAGAAGCCCAGAUCCUCCCAUUUUAUCAGGAMCCUUAGCGGCCU
>UCGCCAAUAGGGGUAUAGUUCCCUCAUUUUCUACMUGGGCUGAUGGACAG
UCGCCAAUAGGGGUAUAGUUCCCUCAUUUUCUACMUGGGCUGAUGGACAG
>CCMAGCCCCUUCACAGGAGGCAGCUACGCUUCUCACUGCAGGAUUCCCCU
CCMAGCCCCUUCACAGGAGGCAGCUACGCUUCUCACUGCAGGAUUCCCCU
>AGCGMGAACGAACCCUGGACAUUAUCGUACAGUGACUCGGAAAGAGUGAA
AGCGMGAACGAACCCUGGACAUUAUCGUACAGUGACUCGGAAAGAGUGAA
>CAAACGUCUAGMACUACGAAAAGCAGCUCCCACCUUCUUUGAUCAUCAGU
CAAACGUCUAGMACUACGAAAAGCAGCUCCCACCUUCUUUGAUCAUCAGU
>UGGGGGAACUAAUUUAGAACMUUUCUAGACCCGAUAUAAUCGUCCAAAGG
UGGGGGAACUAAUUUAGAACMUUUCUAGACCCGAUAUAAUCGUCCAAAGG
>GAUUUUCAGUACGACAGCGUGUAGCCUCACCGMAAAUUUCCCCGUUUUGC
GAUUUUCAGUACGACAGCGUGUAGCCUCACCGMAAAUUUCCCCGUUUUGC
>UUAUCUCGCAUGCUGGUGGGUACAACAUUCUGAUGGGGCCAMGGCACUAC
UUAUCUCGCAUGCUGGUGGGUACAACAUUCUGAUGGGGCCAMGGCACUAC
>UAGUAUAUCUGCUGCUUGUGGUACAMGGUCGCACAAUCGCCGGGAUGCGG
UAGUAUAUCUGCUGCUUGUGGUACAMGGUCGCACAAUCGCCGGGAUGCGG
>UUGAUACGCAGUAGUAUUCAAUUUGGGAUGAGUAGAUGGUUCCCAGCUAM
UUGAUACGCAGUAGUAUUCAAUUUGGGAUGAGUAGAUGGUUCCCAGCUAM
>UMGCGGUUACUCACUAGUGAACUACCAUGCGAUACUAGUCACGGUGUAUG
UMGCGGUUACUCACUAGUGAACUACCAUGCGAUACUAGUCACGGUGUAUG
>GUAUGAAGGACCAAGUUUGUCACGUUGUUAMGGAAUUGAGAAGAAUCCGU
GUAUGAAGGACCAAGUUUGUCACGUUGUUAMGGAAUUGAGAAGAAUCCGU
>GCCUUCCACMUACGAGCGGCUCUCCAUGGAGUGGUUAGAGCAUCGUCUUC
GCCUUCCACMUACGAGCGGCUCUCCAUGGAGUGGUUAGAGCAUCGUCUUC
>GCGUAACACCGGGUCUAUAGAMUACGUAUACCCGGAUGGAACCCGACGGG
GCGUAACACCGGGUCUAUAGAMUACGUAUACCCGGAUGGAACCCGACGGG
>GAACACUCUACUGUAUACAAGGUUAUAGCUUUUAGGUACCMACCGGCACC
GAACACUCUACUGUAUACAAGGUUAUAGCUUUUAGGUACCMACCGGCACC
>AGAAAGGACGCCGCUGCUAUUCGUGGAUCCAUCUACUACACGUCMAAACU
AGAAAGGACGCCGCUGCUAUUCGUGGAUCCAUCUACUACACGUCMAAACU
>AAGCAGUUCGAUCCAUUCAGACAAUCGACAAAAUAAGGAGAGUMUAUGCG
AAGCAGUUCGAUCCAUUCAGACAAUCGACAAAAUAAGGAGAGUMUAUGCG
>GAUGMAUCCCAGCUAAUGCAAACACUAAGUUACGUGGUUGGUGCUGGAAG
GAUGMAUCCCAGCUAAUGCAAACACUAAGUUACGUGGUUGGUGCUGGAAG
>AUCAUUGUCAAAUGGGMUCCAUUGACCCCAGAACCUCGUAAUCCCCGAUG
AUCAUUGUCAAAUGGGMUCCAUUGACCCCAGAACCUCGUAAUCCCCGAUG
>UCAUCAUUUUGAAAUUAACCCUUGGCACAAAUGCAAMUAAGCUCCGUACA
UCAUCAUUUUGAAAUUAACCCUUGGCACAAAUGCAAMUAAGCUCCGUACA
>UACUAAAGUCUCUCUUUCUCUGGAAAGGGCUCCMAGUUUCAGGAAUGGUG
UACUAAAGUCUCUCUUUCUCUGGAAAGGGCUCCMAGUUUCAGGAAUGGUG
>UUUUUUMUAAACGGUAUUGUGCAGGUCUGCGCUUACAUCAUCCCAUCCGG
UUUUUUMUAAACGGUAUUGUGCAGGUCUGCGCUUACAUCAUCCCAUCCGG
>GCAAUACAUGCAGCUUCUGAAUCUCUACUUAACUUACUGGCACGCAAMUA
GCAAUACAUGCAGCUUCUGAAUCUCUACUUAACUUACUGGCACGCAAMUA
>GGUCGACUUACCAGAAUCGUUGCGCAUCCACUUGCGAUGGUGUACAMGAA
GGUCGACUUACCAGAAUCGUUGCGCAUCCACUUGCGAUGGUGUACAMGAA
>AGCGGAUAUACUACGACUCUCUMUGCUCGAGCGACCCGAAGGUUUUAAGA
AGCGGAUAUACUACGACUCUCUMUGCUCGAGCGACCCGAAGGUUUUAAGA
>CCGAGUAUUMUUCGUGUCCAAGUAGACUGGAUAUUGACACCAAGCAAGUA
CCGAGUAUUMUUCGUGUCCAAGUAGACUGGAUAUUGACACCAAGCAAGUA
>AAGGCAUUCAGCUCMCGUGCGCUUACCUCUUUAGCCUUCCCAUAUAUCAG
AAGGCAUUCAGCUCMCGUGCGCUUACCUCUUUAGCCUUCCCAUAUAUCAG
>UUAAACCCAACAAMCCGUGACGAAGCGUUCCUGAUUAGCAAUGCAGAACA
UUAAACCCAACAAMCCGUGACGAAGCGUUCCUGAUUAGCAAUGCAGAACA
>UUAGUAGGUCCGCCAAGGCAUCCCCGCCGGUGUUGUGUUGAMCAUCGUCU
UUAGUAGGUCCGCCAAGGCAUCCCCGCCGGUGUUGUGUUGAMCAUCGUCU
>CCUACUACGUGGGCUUGGAAAUAACUCGUAAMAUAGCGGGCAUUCCGGCC
CCUACUACGUGGGCUUGGAAAUAACUCGUAAMAUAGCGGGCAUUCCGGCC
>GUGGGUGGUCUCUAUAAGGUGGAAUUUCMCCGGCGGCGCCGCUGCGGCAG
GUGGGUGGUCUCUAUAAGGUGGAAUUUCMCCGGCGGCGCCGCUGCGGCAG
>UCUCGGCUUACUGAUGAUCACGUUAGCCUGGGMAAGGCGAGGUUUAGGUG
UCUCGGCUUACUGAUGAUCACGUUAGCCUGGGMAAGGCGAGGUUUAGGUG
>AUAUCUUCAUGCAAUUCAGAGGUUCUAAUCCACCACUCGGACAGCUMUUC
AUAUCUUCAUGCAAUUCAGAGGUUCUAAUCCACCACUCGGACAGCUMUUC
>AGGGCAUAGCACUAGCGAGGGUCGGUUUGCUCUCGGUGAUCGUUAMUUAC
AGGGCAUAGCACUAGCGAGGGUCGGUUUGCUCUCGGUGAUCGUUAMUUAC
>UGGGGAGUCCGUCCGCGMCUACGUAUCAUCUUUUCACCGGUAUCAUUAUG
UGGGGAGUCCGUCCGCGMCUACGUAUCAUCUUUUCACCGGUAUCAUUAUG
>AAAMGCAUUAUUGCUGCGUACCGCGUCCGACAGAUAGGCGCAAACUGAAA
AAAMGCAUUAUUGCUGCGUACCGCGUCCGACAGAUAGGCGCAAACUGAAA
>CUAGACGAUGGAUGAGUUCGUGAUGGGUAACCCUAGCUMUUCCGCCAUGC
CUAGACGAUGGAUGAGUUCGUGAUGGGUAACCCUAGCUMUUCCGCCAUGC
>UGUUAACUUUAGUCUCAUUUUCUCGAGCACGCAGUCCAGMAGGUACAACC
UGUUAACUUUAGUCUCAUUUUCUCGAGCACGCAGUCCAGMAGGUACAACC
>GCUGUGCCUUGGGUCACAGAUGGUGAAUAAUCAACCAGCAAGUCAAUGMG
GCUGUGCCUUGGGUCACAGAUGGUGAAUAAUCAACCAGCAAGUCAAUGMG
>UGCUGCCUAAAAUGAAUUAGAGGGGAUACAUAUUGCCCACUUAGCGUMCA
UGCUGCCUAAAAUGAAUUAGAGGGGAUACAUAUUGCCCACUUAGCGUMCA
>GCCCCCAAACAMAAAUCCUAUGGACUUUAAUAACGCCCCAUCUGCCUGGA
GCCCCCAAACAMAAAUCCUAUGGACUUUAAUAACGCCCCAUCUGCCUGGA
>AUACCACAACCGAUGAAAGCAGAACUCUACGUGMCGAUCGUGACAACAUC
AUACCACAACCGAUGAAAGCAGAACUCUACGUGMCGAUCGUGACAACAUC
>ACAAACAAACAAAGCACCCGGGUUGCAUCAUCGCAMUUCGAUUGGAUUCU
ACAAACAAACAAAGCACCCGGGUUGCAUCAUCGCAMUUCGAUUGGAUUCU
>CCGACUUAAAGGAGGACGMCCGUCGUCUGCGGCUUAGUAGCAGAAGGGCU
CCGACUUAAAGGAGGACGMCCGUCGUCUGCGGCUUAGUAGCAGAAGGGCU
>UGAUUUCACMUCUACAAGCUGGGCAGAGCAGUGUAACCUGCCAUGGGUGA
UGAUUUCACMUCUACAAGCUGGGCAGAGCAGUGUAACCUGCCAUGGGUGA
>AUGCUAGCGUUACGUUCUCUAGAUGACUCCAGACCUUGCUCGAMCCUGUA
AUGCUAGCGUUACGUUCUCUAGAUGACUCCAGACCUUGCUCGAMCCUGUA
>AGUUCAMAAAUGUCUUUUCCUGGCCACACGGAUGGCAGUCGUUCUGGUCC
AGUUCAMAAAUGUCUUUUCCUGGCCACACGGAUGGCAGUCGUUCUGGUCC
>CAGUCUUGAUAAAUCAGUUCGCGCUUAGGGMAAUUCACUCAAGCCACCUU
CAGUCUUGAUAAAUCAGUUCGCGCUUAGGGMAAUUCACUCAAGCCACCUU
>UUAAUUUCCCAUGCGCGGUGUUMAUGGGCUCAAUAUCAAAACUCCUCAUG
UUAAUUUCCCAUGCGCGGUGUUMAUGGGCUCAAUAUCAAAACUCCUCAUG
>UUGAGUGAGUAGACACUGUGMUAUCCCUUGACUAUGCUUGAUUAGGUCAG
UUGAGUGAGUAGACACUGUGMUAUCCCUUGACUAUGCUUGAUUAGGUCAG
>GGCAGUGGACAGCUCAAAAAGAGGCGCACCUUGUAACCUGGCGAACUMUC
GGCAGUGGACAGCUCAAAAAGAGGCGCACCUUGUAACCUGGCGAACUMUC
>CUCGGGCAUUAAACACCUGCGCGAGUUGUUCGACGCGMCUCAAGUGCUCA
CUCGGGCAUUAAACACCUGCGCGAGUUGUUCGACGCGMCUCAAGUGCUCA
>CCCCGGAGAACAUCGGMUGAACUGCCUCCAUCUGACACGGUGUAGCGCCU
CCCCGGAGAACAUCGGMUGAACUGCCUCCAUCUGACACGGUGUAGCGCCU
>AAACAGGAUGGGAGUMGUUGGAUAUGUAAAAGUAUUUACUGCUAUUCGAA
AAACAGGAUGGGAGUMGUUGGAUAUGUAAAAGUAUUUACUGCUAUUCGAA
>AAGCGCAUAAAAGGGCUCUUCGUUUCAGAGCAUAMAUAGAAGCCAAGACA
AAGCGCAUAAAAGGGCUCUUCGUUUCAGAGCAUAMAUAGAAGCCAAGACA
>AGCGUGCCUAAUCCAACCUAGGAACUAAAGCAAAGCGUCGGMUCAGUCGU
AGCGUGCCUAAUCCAACCUAGGAACUAAAGCAAAGCGUCGGMUCAGUCGU
>UGAGAUCCGGUAMUUUAAGUGCCACAAAUAAGUUCCUAUGCCCUUCACGA
UGAGAUCCGGUAMUUUAAGUGCCACAAAUAAGUUCCUAUGCCCUUCACGA
>UCGUUACMACACUGGUGACAUCUAAGGUUUCCUGUUGAAUCAGGUAGGUG
UCGUUACMACACUGGUGACAUCUAAGGUUUCCUGUUGAAUCAGGUAGGUG
>AGCCUGCCUACGGCUCCACGGCCGUMUGUUUGGGCUCGCGAAAGGCGUGU
AGCCUGCCUACGGCUCCACGGCCGUMUGUUUGGGCUCGCGAAAGGCGUGU
>GUAACCACUAGACCCUUAAAGCCUGGGCUACCMUGAGGCCUACAUGGGUA
GUAACCACUAGACCCUUAAAGCCUGGGCUACCMUGAGGCCUACAUGGGUA
>CAAAAUCAUGCCCAAGAACMGCUCGCGUCAAACGGCCAAGGCUUACAGGA
CAAAAUCAUGCCCAAGAACMGCUCGCGUCAAACGGCCAAGGCUUACAGGA
>AGAGCCCAGGCGUCUACCCCAUUCGCCCUCUGAAAAAAMCAUGUGGAUAA
AGAGCCCAGGCGUCUACCCCAUUCGCCCUCUGAAAAAAMCAUGUGGAUAA
>MGGUUUCCCACCGAAUUCGUGAAGACUUCGCACACUAUGCGAUGUCAUCC
MGGUUUCCCACCGAAUUCGUGAAGACUUCGCACACUAUGCGAUGUCAUCC
>GAGCUCCCUAGGGCACACAAAAUGUUGGAGCCGMGAAAGGAGUUAGUUCG
GAGCUCCCUAGGGCACACAAAAUGUUGGAGCCGMGAAAGGAGUUAGUUCG
>CAGACUAUAUCGCUUCGAGUGACUUCUAGUGAAUGCCCGACCGUMCACAA
CAGACUAUAUCGCUUCGAGUGACUUCUAGUGAAUGCCCGACCGUMCACAA
>GAGCAUGAGUGCGAAUACUAUAGUCCAGGACACGGCAGGUUAMGAGCAAU
GAGCAUGAGUGCGAAUACUAUAGUCCAGGACACGGCAGGUUAMGAGCAAU
>AGAAUGUCCAUUCCGAUUACGAUCUGCGAGUACMCUGGGCCACCUCUCAG
AGAAUGUCCAUUCCGAUUACGAUCUGCGAGUACMCUGGGCCACCUCUCAG
>CAAGUGGUCCGGGUGAGAGUACUGUCACCMGGGAAAGAUUUGUCAUCAGA
CAAGUGGUCCGGGUGAGAGUACUGUCACCMGGGAAAGAUUUGUCAUCAGA
>MAUUCCGUAGGCGAGACCUUUUGAUACUAUCUAGCAACUGUCUUCUCUGU
MAUUCCGUAGGCGAGACCUUUUGAUACUAUCUAGCAACUGUCUUCUCUGU
>UCGUUCAUCAGUGUGUGUAGAGAGAGUCUGUCCUACCUGCACGGMGGACG
UCGUUCAUCAGUGUGUGUAGAGAGAGUCUGUCCUACCUGCACGGMGGACG
>GACCUGACCCCUGAAACCUCUGAAUAACUUCMGCCCUAGUCGGGUCCACC
GACCUGACCCCUGAAACCUCUGAAUAACUUCMGCCCUAGUCGGGUCCACC
>ACGGAUUCUCACCGUGGCAUUAAUCAGCGCAAGMGUCUGUAUAAUGCCCG
ACGGAUUCUCACCGUGGCAUUAAUCAGCGCAAGMGUCUGUAUAAUGCCCG
>GCCGGGACGCGUUACGMUUGGCAAGCGGCGGAUCACUUGGAAUCUUAUCU
GCCGGGACGCGUUACGMUUGGCAAGCGGCGGAUCACUUGGAAUCUUAUCU
>UAAAUCGAAAGAACAACUACGCCMCCACGCUCAGACAACCCGAAACUCCU
UAAAUCGAAAGAACAACUACGCCMCCACGCUCAGACAACCCGAAACUCCU
>ACACMAUCAGACCUCCUCGCAACACUGCGACGGUUGCGACACCACUUAUG
ACACMAUCAGACCUCCUCGCAACACUGCGACGGUUGCGACACCACUUAUG
>UGUAGAAUCGUUUCCGCGAAGGUMAAAGGGGAAACGUGGUUUGGCUAAGG
UGUAGAAUCGUUUCCGCGAAGGUMAAAGGGGAAACGUGGUUUGGCUAAGG
>GUUCACACGCGAUGCAUGAUAAAUGUCCGAGUGCGGGCACMUGCAUCAAG
GUUCACACGCGAUGCAUGAUAAAUGUCCGAGUGCGGGCACMUGCAUCAAG
>AGCUUGGAGUAUACAGGUAUGCGAGAGUCAGAUACMAAAGAAGGACGCGC
AGCUUGGAGUAUACAGGUAUGCGAGAGUCAGAUACMAAAGAAGGACGCGC
>UGGUGUGCACUCCUAGGAAUAGGUMCAUUGGUUACAUGAUGGUCGGCUAU
UGGUGUGCACUCCUAGGAAUAGGUMCAUUGGUUACAUGAUGGUCGGCUAU
>AGUGAUCAACAAUUACCGGUUCGGCGCUUGCUAGCGGACUACCAMACUUA
AGUGAUCAACAAUUACCGGUUCGGCGCUUGCUAGCGGACUACCAMACUUA
>GAGUMAAGGGAAUACGCUUACGAUACUUUCCGAUGUGGAACAGCCAGUCU
GAGUMAAGGGAAUACGCUUACGAUACUUUCCGAUGUGGAACAGCCAGUCU
>UUUUCCAACMUCAACCUCAGCUAAACUGCAACGCUACAUCUACCGUGGGG
UUUUCCAACMUCAACCUCAGCUAAACUGCAACGCUACAUCUACCGUGGGG
>UUCAMGCGCAACGAACCCCCAAAAGGUUCUUUUCUACGCUGGUAGACAGA
UUCAMGCGCAACGAACCCCCAAAAGGUUCUUUUCUACGCUGGUAGACAGA
>AGCGCGCCGCGAGAGAACAGAUCUCCGACMGUCCUCAACUCCGGUACAUC
AGCGCGCCGCGAGAGAACAGAUCUCCGACMGUCCUCAACUCCGGUACAUC
>GACCAUGUGMGGAAACAAACGUGGCUCGAAUCAAUUGGGGCGGCUUCUGG
GACCAUGUGMGGAAACAAACGUGGCUCGAAUCAAUUGGGGCGGCUUCUGG
>GUUGGGCCAAUCGUUCGCACAGAGUUGGGGAUUCCGAACGCACMCCAAUG
GUUGGGCCAAUCGUUCGCACAGAGUUGGGGAUUCCGAACGCACMCCAAUG
>CUUUAGGCCCCUAUGUAAAUGAGAGAUAGUGAGCCAGUUGCUAAGCGMGC
CUUUAGGCCCCUAUGUAAAUGAGAGAUAGUGAGCCAGUUGCUAAGCGMGC
>GCGCUAGAAUAAGAAGGCAGGCGCAUUAUGACGGCAUUUCUGUAUCMUAG
GCGCUAGAAUAAGAAGGCAGGCGCAUUAUGACGGCAUUUCUGUAUCMUAG
>ACAUUCGAAGUCCUAUAUCUGUCUGAUAGUCUAMUACCUGGUAACAUGCG
ACAUUCGAAGUCCUAUAUCUGUCUGAUAGUCUAMUACCUGGUAACAUGCG
>UCACCGUACGGGUGUAUGACCUGCGCUUAACCGCUAGUUCAAAGUUGMCA
UCACCGUACGGGUGUAUGACCUGCGCUUAACCGCUAGUUCAAAGUUGMCA
>ACAGCGCAUGUACCAAAMGCACCGACGUCUCUGAUAGCAGCGAGACGACU
ACAGCGCAUGUACCAAAMGCACCGACGUCUCUGAUAGCAGCGAGACGACU
>UUCGGUGAUCAGUAUAGGGUAUGGAAGAGGUUUCCAAGAUCMCCGCCUUU
UUCGGUGAUCAGUAUAGGGUAUGGAAGAGGUUUCCAAGAUCMCCGCCUUU
>CUCUAAAGUCCCGUGUGGGMAAACGGGGUCGAUGCGGCUGACUCUUAGGA
CUCUAAAGUCCCGUGUGGGMAAACGGGGUCGAUGCGGCUGACUCUUAGGA
>CUACUUAAGCGCGGUGAGGUUCAGUCCCGUAGUCMAAUCCUUGUAUACAA
CUACUUAAGCGCGGUGAGGUUCAGUCCCGUAGUCMAAUCCUUGUAUACAA
>AAAUGAAACCGGCAGCAUCGCMCAUACUUCUAAAAGCUUCUAUAGGUCCC
AAAUGAAACCGGCAGCAUCGCMCAUACUUCUAAAAGCUUCUAUAGGUCCC
>UUCMUUUGUAGAAAGUUUGGUGUUCCGCUCGUCACCCGAGAAAGGAGUGC
UUCMUUUGUAGAAAGUUUGGUGUUCCGCUCGUCACCCGAGAAAGGAGUGC
>CCUCACCUGGCGAAGAAAUAACACAGUUGAGUUGCGGCCUCAUMUCAUAA
CCUCACCUGGCGAAGAAAUAACACAGUUGAGUUGCGGCCUCAUMUCAUAA
>ACCGUUGUACGGUCGUGCCCAGGCUUUCACCUCUCUGGUCUUACGUUACM
ACCGUUGUACGGUCGUGCCCAGGCUUUCACCUCUCUGGUCUUACGUUACM
>UGCCUGGCGACCUMAAGCGAGCCAGGACCUAGAAUAACAGAGGAGCUUCC
UGCCUGGCGACCUMAAGCGAGCCAGGACCUAGAAUAACAGAGGAGCUUCC
>MGAAAUCCCGAUUUGGAGAUAUUGCAAUCGAAGUCAAUAUUAGCCCCAUC
MGAAAUCCCGAUUUGGAGAUAUUGCAAUCGAAGUCAAUAUUAGCCCCAUC
>UACCAAAGAGUCUGUUAGCACGCGUCCUAMAUGUUAGAAAUGUACGUGGU
UACCAAAGAGUCUGUUAGCACGCGUCCUAMAUGUUAGAAAUGUACGUGGU
>UCCUAGCAUUAGGUUGGCCAUGGMAGUCGACUGACCUUGAUAUCUCAAAG
UCCUAGCAUUAGGUUGGCCAUGGMAGUCGACUGACCUUGAUAUCUCAAAG
>CUGUCGUUUGUUAAAACAUUGGAAUUAUGAAAAUMGUUCUUAAGUCCAAA
CUGUCGUUUGUUAAAACAUUGGAAUUAUGAAAAUMGUUCUUAAGUCCAAA
>AGUUACCGAAAGUGAMCCUCUGACCCGCACAGGGCCCUCGCGUAAGGCGG
AGUUACCGAAAGUGAMCCUCUGACCCGCACAGGGCCCUCGCGUAAGGCGG
>GAAUAUGGAAUGCUUUUAACGCCGAACAAACGUACAUUCMAGAGGGCUGU
GAAUAUGGAAUGCUUUUAACGCCGAACAAACGUACAUUCMAGAGGGCUGU
>AAGUCCAAAACAGMUCGAUCACCGCUUAGUAAGUUCGAAGGGCCGUCUGC
AAGUCCAAAACAGMUCGAUCACCGCUUAGUAAGUUCGAAGGGCCGUCUGC
>UUGGCAUAUACUUGUUAGGUCGAAUCCAAUCGGAUAUGAAGCUAACGCGM
UUGGCAUAUACUUGUUAGGUCGAAUCCAAUCGGAUAUGAAGCUAACGCGM
>GCUCCCCCCUGCCUAGGAGCCMAUGCCCCUCUGCAUCUUUCUGAGCCUUG
GCUCCCCCCUGCCUAGGAGCCMAUGCCCCUCUGCAUCUUUCUGAGCCUUG
>AAMCAUCGCCGCGUAUAAGAACGACCCUCCUUGCUGACCGACCAUGACUU
AAMCAUCGCCGCGUAUAAGAACGACCCUCCUUGCUGACCGACCAUGACUU
>ACCAAUGAAGCAGCACGGAGCGUCUUAGGGCAAGGAGAUUCAAGUCACMG
ACCAAUGAAGCAGCACGGAGCGUCUUAGGGCAAGGAGAUUCAAGUCACMG
>CCACACGUCGUUCUCGAGUCGAGCUUGUACCGGUGAGCAUUUGUMGCCAA
CCACACGUCGUUCUCGAGUCGAGCUUGUACCGGUGAGCAUUUGUMGCCAA
>AUCAACGCCUGCAACCUGGCAGUCACGGCCUUGUUCGAMCCAGAGGGAGG
AUCAACGCCUGCAACCUGGCAGUCACGGCCUUGUUCGAMCCAGAGGGAGG
>AAGGCAGAUGCCACGUGGUGACMUCUGAGUUACGUCACAGCGUGCGGAUG
AAGGCAGAUGCCACGUGGUGACMUCUGAGUUACGUCACAGCGUGCGGAUG
>GCCGAUGAUCUAGGAACUUUUGUAGCCUCUUCUCGCMCUUGCAAGGUUAC
GCCGAUGAUCUAGGAACUUUUGUAGCCUCUUCUCGCMCUUGCAAGGUUAC
>AGCAGCUAGGGCAUCUGAAMGAUAAAAAACCCGGGAGUUAGCGCUCUAUC
AGCAGCUAGGGCAUCUGAAMGAUAAAAAACCCGGGAGUUAGCGCUCUAUC
>CAGUGAAUUUACUCUACCACCUUGUUUMUGGUCAUGCAUAUUGUGUACAC
CAGUGAAUUUACUCUACCACCUUGUUUMUGGUCAUGCAUAUUGUGUACAC
>GCCAACGCGAACMCUUGAACACACUUACCAGCAACACACCUAGCGUCCGA
GCCAACGCGAACMCUUGAACACACUUACCAGCAACACACCUAGCGUCCGA
>AUCCACCCGAUMCCUGGGUUAGAAGACGACAGGCACAUUACUUGCAUUGA
AUCCACCCGAUMCCUGGGUUAGAAGACGACAGGCACAUUACUUGCAUUGA
>CMUAAGACCGCGAUCGGAUUAGCGCUAGCAUUGGCCAUCCUCCGGUUUUG
CMUAAGACCGCGAUCGGAUUAGCGCUAGCAUUGGCCAUCCUCCGGUUUUG
>UGCUUUUACAAGGAGCCCCGAGCCGCAGGGUUGAAUUUAAGCGAGMAUGG
UGCUUUUACAAGGAGCCCCGAGCCGCAGGGUUGAAUUUAAGCGAGMAUGG
>GUAUACCGCUCCCUCGUAGGUGUMCCUCUGCAAUGUCCAAACCCGAAGAA
GUAUACCGCUCCCUCGUAGGUGUMCCUCUGCAAUGUCCAAACCCGAAGAA
>AUUGGCUAAAUMAACCGGUUUACUAGGUUACGGCAUUAUGUAGCCUCGCC
AUUGGCUAAAUMAACCGGUUUACUAGGUUACGGCAUUAUGUAGCCUCGCC
>AGAAGAACGUCAGAUGUCGUAACAUGCUUGAUGAMACCCGCGGUCCAGAG
AGAAGAACGUCAGAUGUCGUAACAUGCUUGAUGAMACCCGCGGUCCAGAG
>CAUCAGGCGAGUMCAGCCCGGACAAGUCGUUGGAACUGGGCCAAGCUGCG
CAUCAGGCGAGUMCAGCCCGGACAAGUCGUUGGAACUGGGCCAAGCUGCG
>AAACGCGCGCAAUUUCCCACUGGCCGCCGAAUUGCCAUGAAUAGAMGUCC
AAACGCGCGCAAUUUCCCACUGGCCGCCGAAUUGCCAUGAAUAGAMGUCC
>AAUACACACGGUGCCCUACAUCUGUCUUACAAUCGMGUUUUUCUGAAAAA
AAUACACACGGUGCCCUACAUCUGUCUUACAAUCGMGUUUUUCUGAAAAA
>ACGCAGGUCCCAGCCUCUUUGACMCCCCGUAAUAGAUGCUAGGUUUAUGC
ACGCAGGUCCCAGCCUCUUUGACMCCCCGUAAUAGAUGCUAGGUUUAUGC
>UAUACCGCAAAACAGAGUCCUGCACUAUACGACCGUUGUCAACUGAAMUC
UAUACCGCAAAACAGAGUCCUGCACUAUACGACCGUUGUCAACUGAAMUC
>CACCGGUUUGUGUCUUUCAGCAGCGUAMCUGUCCGAUGUGAGAAUUCAUU
CACCGGUUUGUGUCUUUCAGCAGCGUAMCUGUCCGAUGUGAGAAUUCAUU
>GGGUCAUCGGMCGCGAUGCCAUAGCACCGUACUUCCCGCCCUGGUGUGCG
GGGUCAUCGGMCGCGAUGCCAUAGCACCGUACUUCCCGCCCUGGUGUGCG
>UAACAAAAACAUUGCUUCUACACAUAGGAACAAGGCAGAGUAUUUAAUMG
UAACAAAAACAUUGCUUCUACACAUAGGAACAAGGCAGAGUAUUUAAUMG
>UGGMGAACGUGAAAUCUCGAAAGUGACAACCAAGGUCAAACUGCCGAGCG
UGGMGAACGUGAAAUCUCGAAAGUGACAACCAAGGUCAAACUGCCGAGCG
>GCGCCAUCAGUUAAUUGMAUCGAAGAGCCUAGUCUCACGGUGUCCCGUCG
GCGCCAUCAGUUAAUUGMAUCGAAGAGCCUAGUCUCACGGUGUCCCGUCG
>UUUAAAAUCGAUAUAAGCAUUCGUCACGCUCGCAUAMACAUCUCGAUACU
UUUAAAAUCGAUAUAAGCAUUCGUCACGCUCGCAUAMACAUCUCGAUACU
>GCUAUAAUACGGGUAUCCGMGCAGCUAACACAUACCACCUUAACGCUCUG
GCUAUAAUACGGGUAUCCGMGCAGCUAACACAUACCACCUUAACGCUCUG
>GAGUGGCUGUCACCUAGGAGUCUCAGUMAACGUGUUCAAUGAUCCUGUUC
GAGUGGCUGUCACCUAGGAGUCUCAGUMAACGUGUUCAAUGAUCCUGUUC
>ACUGUGAUAMCUCGUAAUGCACCAUAAUACAAUGAUCCGUAGAUACAUUU
ACUGUGAUAMCUCGUAAUGCACCAUAAUACAAUGAUCCGUAGAUACAUUU
>CCGGGAUAUGUGUGUUCCUACCAUGGGMCACUCAUUUACCCCGGAUACUA
CCGGGAUAUGUGUGUUCCUACCAUGGGMCACUCAUUUACCCCGGAUACUA
>UGGUAGAGAUGAAGCCCACCCCUAUCGUUCUUGCUMAACUGUGGCGUAAA
UGGUAGAGAUGAAGCCCACCCCUAUCGUUCUUGCUMAACUGUGGCGUAAA
>CCAGGAACCUGCUUCAAGGAUAAGUUCGGAUACAGACAGCUAGCUMAAGC
CCAGGAACCUGCUUCAAGGAUAAGUUCGGAUACAGACAGCUAGCUMAAGC
>GUAAGGUAAGCUAGCGGAACUCACAUGAMGCCCCCAUGACUCCUUGCUCA
GUAAGGUAAGCUAGCGGAACUCACAUGAMGCCCCCAUGACUCCUUGCUCA
>ACUGUUCCCGAUGUGUGCGCGCUCCACCCGUCUAMUAAAGCUGCGGUACU
ACUGUUCCCGAUGUGUGCGCGCUCCACCCGUCUAMUAAAGCUGCGGUACU
>AGUUAGGUUGAAGAAUCCAUGCUGGAUGCUUUCGCUACGGCCCMUCUGAG
AGUUAGGUUGAAGAAUCCAUGCUGGAUGCUUUCGCUACGGCCCMUCUGAG
>UACCUGAAUCCUAAUAUGGAUCUGACUAUCCGCUCCCAGAAGGAMCUGUC
UACCUGAAUCCUAAUAUGGAUCUGACUAUCCGCUCCCAGAAGGAMCUGUC
>AUAGGCGGUCCACCGAGGGCAAUCCGCAGAUCCAUAUCCUUMUACGUGCG
AUAGGCGGUCCACCGAGGGCAAUCCGCAGAUCCAUAUCCUUMUACGUGCG
>AUCUGAUGCUCCUACUUGGAGUGGCUCCUCAGAGAGMGGGCCCUCAUAUC
AUCUGAUGCUCCUACUUGGAGUGGCUCCUCAGAGAGMGGGCCCUCAUAUC
>AACAUMAAGAAUAGCGGGAAACAACUACGCUAAAAAUCUGAUAGGGCGGA
AACAUMAAGAAUAGCGGGAAACAACUACGCUAAAAAUCUGAUAGGGCGGA
>CCGAUGAUGGAAUGACAUGUAGUACAUGGAAUCCCUCAUCAAUGMGCGGU
CCGAUGAUGGAAUGACAUGUAGUACAUGGAAUCCCUCAUCAAUGMGCGGU
>CGUUCUUAUGGCAMAGGGGAGGUCGAGUCGAGCGGUGUCCAAUCGGGGCC
CGUUCUUAUGGCAMAGGGGAGGUCGAGUCGAGCGGUGUCCAAUCGGGGCC
>UAUCAAAUMCUGUGCCGCCGAAGCAAUGGCUGAACGAGCAGCGCAGGCCG
UAUCAAAUMCUGUGCCGCCGAAGCAAUGGCUGAACGAGCAGCGCAGGCCG
>AAGCGUCAUAGAGAAUCAACAGGCUGAGAGGAGUGCCUUAACGUAGAUCM
AAGCGUCAUAGAGAAUCAACAGGCUGAGAGGAGUGCCUUAACGUAGAUCM
>UGAGGAUGGCUUGUACGAGAUCGGUUCCACUCCUGUGCMAAGUUGAGAUU
UGAGGAUGGCUUGUACGAGAUCGGUUCCACUCCUGUGCMAAGUUGAGAUU
>GUAGAAGCGUGGCUMGGAUCCCCAGGCCUCGCCUGUGUUUUUUAUUGGCC
GUAGAAGCGUGGCUMGGAUCCCCAGGCCUCGCCUGUGUUUUUUAUUGGCC
>ACCGGGGAGUCUAAUAUACGACGGCCGUUGGCGGCAAUAGMAGCGACUUA
ACCGGGGAGUCUAAUAUACGACGGCCGUUGGCGGCAAUAGMAGCGACUUA
>UGGGACCUUMGCCCUUUAAGCUGUACCCGCCGUACACUAAGAGCGGGGAC
UGGGACCUUMGCCCUUUAAGCUGUACCCGCCGUACACUAAGAGCGGGGAC
>CCCGAGCAGAGCAUCGACACGUCGGCGUCGUCAAMCAACAACCCAUGACA
CCCGAGCAGAGCAUCGACACGUCGGCGUCGUCAAMCAACAACCCAUGACA
>AGMCGUCUGCAAUCGAUCCUUUAGGGUAUACACAUGUUGUGGUAUCCCGG
AGMCGUCUGCAAUCGAUCCUUUAGGGUAUACACAUGUUGUGGUAUCCCGG
>CUGCUUAGGUCAUGUAGGAGCMAGUUUUACCUGAUGCCUUAAGCCCAUCA
CUGCUUAGGUCAUGUAGGAGCMAGUUUUACCUGAUGCCUUAAGCCCAUCA
>AUCCAGUUGACGCUCCAGCUCCGAACUAAGCGUACACUAGGGAMGUCAGU
AUCCAGUUGACGCUCCAGCUCCGAACUAAGCGUACACUAGGGAMGUCAGU
>ACUCAUCUAAACCCUCCCAGUAGAAGCAAAAAAUGGAUAAGGAMCCUUUA
ACUCAUCUAAACCCUCCCAGUAGAAGCAAAAAAUGGAUAAGGAMCCUUUA
>AGGAUCMGGUGUACGAUUGUUCCCACAAAAACAAUCAAUUACUCAAAUCG
AGGAUCMGGUGUACGAUUGUUCCCACAAAAACAAUCAAUUACUCAAAUCG
>CCCCCUCGCUCGGAMACUGCUCGAAAGCACGACAUCUUUCCCAAUCCACG
CCCCCUCGCUCGGAMACUGCUCGAAAGCACGACAUCUUUCCCAAUCCACG
>CCMAGGCACCGAAAGGGUUUGGUAUCUGGCCGGGAAGUGCAUCCACAGUC
CCMAGGCACCGAAAGGGUUUGGUAUCUGGCCGGGAAGUGCAUCCACAGUC
>AGGCAGCGCCGUUUCCCGUCCCGGUUAUGUGACAGUGCCGAAGMAACCCC
AGGCAGCGCCGUUUCCCGUCCCGGUUAUGUGACAGUGCCGAAGMAACCCC
>UCCCACCUGUUCCUAAGUUAGCAGGMCUUACACGGAAGCGUACGAUCAAU
UCCCACCUGUUCCUAAGUUAGCAGGMCUUACACGGAAGCGUACGAUCAAU
>GCCCUGCGUUMGUGCGCGAAGCCCGGGAGGGCGAGAGUAUUGCGAGUCGG
GCCCUGCGUUMGUGCGCGAAGCCCGGGAGGGCGAGAGUAUUGCGAGUCGG
>UCUAUACAGUCGCUGUACUGGMCCGAAAAUGGGGAUGUAGCAGUGGCAGC
UCUAUACAGUCGCUGUACUGGMCCGAAAAUGGGGAUGUAGCAGUGGCAGC
>AGAUUACCCUMUGAAUUUAAAGGGGCACCACCGGGCUCAAUAAGCUUCCG
AGAUUACCCUMUGAAUUUAAAGGGGCACCACCGGGCUCAAUAAGCUUCCG
>UAAGGCUAGUGGAUUGAAGAAGCGGUCCUUGUUGGAGUGCUGGUUMCGAC
UAAGGCUAGUGGAUUGAAGAAGCGGUCCUUGUUGGAGUGCUGGUUMCGAC
>GGGUAUUUGUAUACGCUUUCGGGAUACUCACGUUGUGCAUUMUGCCAUGA
GGGUAUUUGUAUACGCUUUCGGGAUACUCACGUUGUGCAUUMUGCCAUGA
>AGGUGAAUGCUAGCCGUAUGGCAUCAUAGUGUUGGCUAUGMUCCAAGAGC
AGGUGAAUGCUAGCCGUAUGGCAUCAUAGUGUUGGCUAUGMUCCAAGAGC
>UUUCCAUAAGCCUGCGUUCCUUGGAGGUCCGUGAGCAGAGUMACCAUGGA
UUUCCAUAAGCCUGCGUUCCUUGGAGGUCCGUGAGCAGAGUMACCAUGGA
>UAAGGCACCCAUACUGUUUGGAGUCGGAUAUUUCCCUAACCGGUCMGACG
UAAGGCACCCAUACUGUUUGGAGUCGGAUAUUUCCCUAACCGGUCMGACG
>GAGCAGAUUACGUCAAGUAUUGAGGGCAMAAACAGAGUCGCUCCCCGGCC
GAGCAGAUUACGUCAAGUAUUGAGGGCAMAAACAGAGUCGCUCCCCGGCC
>UGAUGGCGGAAAACGAUUGCGCAUUCGUAGUCGGACUGUCGACCGMCUGG
UGAUGGCGGAAAACGAUUGCGCAUUCGUAGUCGGACUGUCGACCGMCUGG
>CAGCMAUUAUUCAUCAUGGUCAUAGUACAAGUGUGAGGUAGUACUAGUCG
CAGCMAUUAUUCAUCAUGGUCAUAGUACAAGUGUGAGGUAGUACUAGUCG
>UGCGACACUGCGCGGCUUACCCCAGCCAUGGUGGUAAGCMCUGAGUGGCU
UGCGACACUGCGCGGCUUACCCCAGCCAUGGUGGUAAGCMCUGAGUGGCU
>AAGUGUACCAAAUCAGCGGCCUUUGCCAUAGGCCMCCGCAUGUUACUGAA
AAGUGUACCAAAUCAGCGGCCUUUGCCAUAGGCCMCCGCAUGUUACUGAA
>MACCAGAGUAUAACAGGCAGAGUUAAUUUACUCGGUGCACCUAGCUGCUG
MACCAGAGUAUAACAGGCAGAGUUAAUUUACUCGGUGCACCUAGCUGCUG
>UAUCCGUGCCCUCGAUGCACCCUGUGACAUMGAGCACAACUCGGAACGUG
UAUCCGUGCCCUCGAUGCACCCUGUGACAUMGAGCACAACUCGGAACGUG
>UGUUGUAACAUAUUUCCGCCGAGCUCACCUCUAAAUGUGGACCCMUAUGC
UGUUGUAACAUAUUUCCGCCGAGCUCACCUCUAAAUGUGGACCCMUAUGC
>GACUGGGAAAGGUCCACCMGGUGCUGUAACCUAAUAGCCAGCGAAGUCAC
GACUGGGAAAGGUCCACCMGGUGCUGUAACCUAAUAGCCAGCGAAGUCAC
>CGACUAAUGGCUCCGAGGUGUAUCUACCGUGCUUCAMGACCCAACGGGUU
CGACUAAUGGCUCCGAGGUGUAUCUACCGUGCUUCAMGACCCAACGGGUU
>UGGAMAAUAUGAUCAAUGUACGCGGACUGCUGUCCUGGCAAACGCAUUAU
UGGAMAAUAUGAUCAAUGUACGCGGACUGCUGUCCUGGCAAACGCAUUAU
>GMGUUGACGCGGGUAAGUGGCUGUGGGUUCAGUAAGGACGCCUCCCCGCG
GMGUUGACGCGGGUAAGUGGCUGUGGGUUCAGUAAGGACGCCUCCCCGCG
>UCAACGGCUMUAACGCGACUUUUACUCAUUUCUGUGAACGCGAAAUGGCA
UCAACGGCUMUAACGCGACUUUUACUCAUUUCUGUGAACGCGAAAUGGCA
>CCUUCGCCUGGCGUMAUUGCAAUCGUUCACGCCCAUCCACUCGGCUAUAC
CCUUCGCCUGGCGUMAUUGCAAUCGUUCACGCCCAUCCACUCGGCUAUAC
>AACGUGUCGMGGUUAGCGCCGAGCCUAUACUUAUAUAGGAGGUACGGAUU
AACGUGUCGMGGUUAGCGCCGAGCCUAUACUUAUAUAGGAGGUACGGAUU
>CGUGCUGGCUCGCGCAGAGAACGGCAUUCAAGCUAAGUMUAAAAUUUUAC
CGUGCUGGCUCGCGCAGAGAACGGCAUUCAAGCUAAGUMUAAAAUUUUAC
>GAUMUCUUCGCAGGUAUACUGAUAAGCAUUGUUCUGAGAAGGACUAGGUC
GAUMUCUUCGCAGGUAUACUGAUAAGCAUUGUUCUGAGAAGGACUAGGUC
>UCAGGUACACCGUGGGUUMCCGUGGACAGGUAGGGUCCCUGUCUGGGCUA
UCAGGUACACCGUGGGUUMCCGUGGACAGGUAGGGUCCCUGUCUGGGCUA
>UCCCGUGGCGUCCGCAAGUUAUUACUAUGGMUAACUUGCAUCGGCCUGAU
UCCCGUGGCGUCCGCAAGUUAUUACUAUGGMUAACUUGCAUCGGCCUGAU
>UCCCCGACACCUAUGCACCCAAUUCAAAUCAAGCGGGAUMUAGCGAGAAC
UCCCCGACACCUAUGCACCCAAUUCAAAUCAAGCGGGAUMUAGCGAGAAC
>GCGCCCGAAAUAUUAUUGGAGUMUAACAGUGCCUGACUAACGUCGAUUCU
GCGCCCGAAAUAUUAUUGGAGUMUAACAGUGCCUGACUAACGUCGAUUCU
>CUCAGCCCAUCGAUACGUUGAACUCMCGGUAUAUCGCUUUAGCGCUAGAA
CUCAGCCCAUCGAUACGUUGAACUCMCGGUAUAUCGCUUUAGCGCUAGAA
>AGGGUCCUUGAGCGGACMCCCGCUGUUUUUGAUUUCUGACUCCUCGGUUG
AGGGUCCUUGAGCGGACMCCCGCUGUUUUUGAUUUCUGACUCCUCGGUUG
>GGCCAUGAGCGMUGAGUGCUUAACGCAGGAAAGCGUGACGCUAACUUCGC
GGCCAUGAGCGMUGAGUGCUUAACGCAGGAAAGCGUGACGCUAACUUCGC
>GUGGUGUUGCGGGAACMUAAACUUACCAACAAAUCCCUGAUCCGCGCGCC
GUGGUGUUGCGGGAACMUAAACUUACCAACAAAUCCCUGAUCCGCGCGCC
>GAUUUUUGGGGCCCAACUGCGACCUGGGGGUGMCGUGUCUUCUACAGACG
GAUUUUUGGGGCCCAACUGCGACCUGGGGGUGMCGUGUCUUCUACAGACG
>CAGACCAGUGAUUGCGMAGGAACGGCACUUCAUGUCGAAAAUUAGAACCG
CAGACCAGUGAUUGCGMAGGAACGGCACUUCAUGUCGAAAAUUAGAACCG
>AAUCGGAGCCCCAUAACGGACUGCACCAUMGUGUAUUCUGAGGGUCUUGU
AAUCGGAGCCCCAUAACGGACUGCACCAUMGUGUAUUCUGAGGGUCUUGU
>CGCUAGUUUUAAAGACGUCGUGAUMUAGACGACUAGUCAUGUCUAUACCA
CGCUAGUUUUAAAGACGUCGUGAUMUAGACGACUAGUCAUGUCUAUACCA
>UACGAGUGAAAUGUUAMAACGUCGCACGGGCCCGGAUAGGAGCUCGGGCC
UACGAGUGAAAUGUUAMAACGUCGCACGGGCCCGGAUAGGAGCUCGGGCC
>CGGAUCCCUCGGUCGAAUGAUAUMGCCGUCUUAAGUCCACAGAUCAUGCC
CGGAUCCCUCGGUCGAAUGAUAUMGCCGUCUUAAGUCCACAGAUCAUGCC
>GAGUMAUCAUGGUUAGCUAAAAGGUGGUCUACUGAGCAAGUUCUGAUCUG
GAGUMAUCAUGGUUAGCUAAAAGGUGGUCUACUGAGCAAGUUCUGAUCUG
>UUUGGAUUACCGACGUAGCGCGGAUAUAAUAUCGGUCUAGAUCGGCAMGG
UUUGGAUUACCGACGUAGCGCGGAUAUAAUAUCGGUCUAGAUCGGCAMGG
>GAUAUAAUUCCUAMAUUGUCGAGACUUGCUCUUCCCGUCCUAAUCUACUC
GAUAUAAUUCCUAMAUUGUCGAGACUUGCUCUUCCCGUCCUAAUCUACUC
>ACCUGACACUGCAAGUUGAUAACAGMUCUAAUAGGUGUGCCUCCCUCGAA
ACCUGACACUGCAAGUUGAUAACAGMUCUAAUAGGUGUGCCUCCCUCGAA
>UUCCCACUAAUUAAUCACUCCGGUUCUUUACAUGUGUAAUAMUAAUUAGA
UUCCCACUAAUUAAUCACUCCGGUUCUUUACAUGUGUAAUAMUAAUUAGA
>AMACGGGUGGGACUGCAGACGACCAUUCACGGCGCAGUGAGUGAAACAAA
AMACGGGUGGGACUGCAGACGACCAUUCACGGCGCAGUGAGUGAAACAAA
>GUAUAMGGUAGAUACCGAUGCCGUGACACGGAAUAAUGACGGUGUUUGAC
GUAUAMGGUAGAUACCGAUGCCGUGACACGGAAUAAUGACGGUGUUUGAC
>UAGCUCGGAUGUUAGACACMCGAUCAGUCAUGCUGCAUUGAGACCGGAAG
UAGCUCGGAUGUUAGACACMCGAUCAGUCAUGCUGCAUUGAGACCGGAAG
>CGUUCCUGUACGCCAGAGUUAUUGGUGGUAUUGACGMUCACUAUGGCGGG
CGUUCCUGUACGCCAGAGUUAUUGGUGGUAUUGACGMUCACUAUGGCGGG
>CUAUGCACUGCCCCGACCACUUGCUUGACGAAUCUCUUAMAUAAUAAGCC
CUAUGCACUGCCCCGACCACUUGCUUGACGAAUCUCUUAMAUAAUAAGCC
>MAGGAUGAUGUUAACAGCGCAAGUCACUCGGAGAAACCGGUGUGUGUCCC
MAGGAUGAUGUUAACAGCGCAAGUCACUCGGAGAAACCGGUGUGUGUCCC
>CAAUGCUGAGCACUCUAUUCGUGCGUCUCGAUGCAUUGGAGGUGGMCUAA
CAAUGCUGAGCACUCUAUUCGUGCGUCUCGAUGCAUUGGAGGUGGMCUAA
>CMUCCACUAGAUUCUUAUGAGGUAUGCAUCAUGGGGUGACCAACCCACCA
CMUCCACUAGAUUCUUAUGAGGUAUGCAUCAUGGGGUGACCAACCCACCA
>GAAUAGAGUUAGAAAGUGCCCUMGUCCACGCUCACCUCCUAACGUUAAAA
GAAUAGAGUUAGAAAGUGCCCUMGUCCACGCUCACCUCCUAACGUUAAAA
>CUACCAUCCUACAUGCCCUCACCCUAUAGMGUGUACCACGUUAAACAGUC
CUACCAUCCUACAUGCCCUCACCCUAUAGMGUGUACCACGUUAAACAGUC
>CAGAAUCUCGCAUGGGCCAUACUMCUGUGGCCCCGUUAGGUUGCUCCCUA
CAGAAUCUCGCAUGGGCCAUACUMCUGUGGCCCCGUUAGGUUGCUCCCUA
>AUGAUUUGCAUAUUCUCAAAACUGUCUAACCGUGCAUUAGGAUUGCUCMU
AUGAUUUGCAUAUUCUCAAAACUGUCUAACCGUGCAUUAGGAUUGCUCMU
>UMCUCAGCAAUACCGGGUCUUGUUUCAGUUUUACCCUCGCUAUGCAUCCC
UMCUCAGCAAUACCGGGUCUUGUUUCAGUUUUACCCUCGCUAUGCAUCCC
>AAGAGCMCAGGCGCUAAGUAGCAGUGCGCUACACUGCCCUAGGUAUAGCU
AAGAGCMCAGGCGCUAAGUAGCAGUGCGCUACACUGCCCUAGGUAUAGCU
>CACUACCUAUGGCCUGGACCMGGCCCAUUUUAAUAUAGGUGCCGUACGGA
CACUACCUAUGGCCUGGACCMGGCCCAUUUUAAUAUAGGUGCCGUACGGA
>GACCGAGGAUGCGACACUGGMAAAUCUGUAGCGGGCGCAAGAUCCCCCCG
GACCGAGGAUGCGACACUGGMAAAUCUGUAGCGGGCGCAAGAUCCCCCCG
>CCAAGUUUGGGACGCAAUGAAGACGUGUCCUCCCCUGAAGGCCACCAMUC
CCAAGUUUGGGACGCAAUGAAGACGUGUCCUCCCCUGAAGGCCACCAMUC
>GCCUCCACCCGMGCACUCUACAAUCGUCUCGCCUGUUGCGUGGCGUAUUG
GCCUCCACCCGMGCACUCUACAAUCGUCUCGCCUGUUGCGUGGCGUAUUG
>UUUACCGACAACCCUUGAUGGGAACUUGGUAMGCGAGAUCACUCAAUUUA
UUUACCGACAACCCUUGAUGGGAACUUGGUAMGCGAGAUCACUCAAUUUA
>GUUCCCAGUUUGGAAAAGGCAUCGGCGGCUUMGCCUAUCGGCCGUCAACU
GUUCCCAGUUUGGAAAAGGCAUCGGCGGCUUMGCCUAUCGGCCGUCAACU
>UGGGACUCUCAAUCUAAUAACCGACGCAAGGUGCCCGCUUACUCCCUMGG
UGGGACUCUCAAUCUAAUAACCGACGCAAGGUGCCCGCUUACUCCCUMGG
>UUUCUGUGCCCUUUAUGCAAGUCCAACUACUCUAUUAUCUMCAAGGUCUU
UUUCUGUGCCCUUUAUGCAAGUCCAACUACUCUAUUAUCUMCAAGGUCUU
>GCCUUAACUGMUUCGACAUGAGGAUCACCAACUUAUCCACGACACAGAGA
GCCUUAACUGMUUCGACAUGAGGAUCACCAACUUAUCCACGACACAGAGA
>AAAUACGAAGUGGGAAGUAAUCGGAUGMCUGGUGAUGCGACGAUCCUGAU
AAAUACGAAGUGGGAAGUAAUCGGAUGMCUGGUGAUGCGACGAUCCUGAU
>UUAUCCCAGGUACUUMACGUGCAGAGUCAGGCGAGCUUGAGCCUUUGCUU
UUAUCCCAGGUACUUMACGUGCAGAGUCAGGCGAGCUUGAGCCUUUGCUU
>AUUCCAUMCCUUUACCAAUAUUUUUACGUACUGCGGCUGGGCGAUCUCCA
AUUCCAUMCCUUUACCAAUAUUUUUACGUACUGCGGCUGGGCGAUCUCCA
>CCUCGGCUUCUAGGCCGUCGAUCMCCACUCGUACAAGGAAGGACCAAUAU
CCUCGGCUUCUAGGCCGUCGAUCMCCACUCGUACAAGGAAGGACCAAUAU
>CGAUUCGGGCCUAGUCUCAAAUCUUGUAGUUUGGACUGCGUUGGAUUGGM
CGAUUCGGGCCUAGUCUCAAAUCUUGUAGUUUGGACUGCGUUGGAUUGGM
>CGAGUGUCGAUUGAGAUUUCUCMCGUGGAAUAUAGGUACAUGGACCGGCU
CGAGUGUCGAUUGAGAUUUCUCMCGUGGAAUAUAGGUACAUGGACCGGCU
>ACAAUCGACCAGGCACACGACGCMUAGCUACCACCCAUCACUAAGGGCCC
ACAAUCGACCAGGCACACGACGCMUAGCUACCACCCAUCACUAAGGGCCC
>AGGUCUGCUCAUACAAAMGCCGAUCUAUGCCACUGGCGCAUCGUUCCGGU
AGGUCUGCUCAUACAAAMGCCGAUCUAUGCCACUGGCGCAUCGUUCCGGU
>UCUCUCGGUUAGGACUUAAUUUGAUCCAUMCCUCAGGCAAGGCAAGUAAG
UCUCUCGGUUAGGACUUAAUUUGAUCCAUMCCUCAGGCAAGGCAAGUAAG
>UACCUGCGCUUGAAGCCACUAAMGUCGUACACACUACCCAGAGGCCCCUC
UACCUGCGCUUGAAGCCACUAAMGUCGUACACACUACCCAGAGGCCCCUC
>GCGAACGAUUAAACCAAACCGUAUUUUCMCGCCCUUAUAAUACUUGUAAG
GCGAACGAUUAAACCAAACCGUAUUUUCMCGCCCUUAUAAUACUUGUAAG
>AGAUACUGUUGGCCUCGUAGGGGCAGUCGUUUCGAGAGAUAUAMUAUUUG
AGAUACUGUUGGCCUCGUAGGGGCAGUCGUUUCGAGAGAUAUAMUAUUUG
>AGUUCUUACGCACCUAGGGUAUCGUGGAUCUCAUACGAGMAAGUCAGACU
AGUUCUUACGCACCUAGGGUAUCGUGGAUCUCAUACGAGMAAGUCAGACU
>AUGAAGGCGUUGUMAACUAUUCUCAUCGAUAUACGUCAACCGUAUGAAAU
AUGAAGGCGUUGUMAACUAUUCUCAUCGAUAUACGUCAACCGUAUGAAAU
>AAGAAUCUACGUGCUCAMUUCAGCAAUGGUUCGUCCCUCUGGGCGUCAGA
AAGAAUCUACGUGCUCAMUUCAGCAAUGGUUCGUCCCUCUGGGCGUCAGA
>GAACAUAUCUCCAAUAAAGGGUUUCGUUACUUGCUCUGUAMUUUCAAUCU
GAACAUAUCUCCAAUAAAGGGUUUCGUUACUUGCUCUGUAMUUUCAAUCU
>AAACACUUAGCACAUUUCAGAAGGCACUUAAGCUUACGCMACAACUGGUG
AAACACUUAGCACAUUUCAGAAGGCACUUAAGCUUACGCMACAACUGGUG
>AAACAUACGGAMAGGCCAUAUGCUCGAAGGCUACCGACAUUUCACACUAC
AAACAUACGGAMAGGCCAUAUGCUCGAAGGCUACCGACAUUUCACACUAC
>UUCUUCGUGAGACGCACAUAAGGACGCCGCCAGGCCGUGAUCACUMCUAG
UUCUUCGUGAGACGCACAUAAGGACGCCGCCAGGCCGUGAUCACUMCUAG
>CUCGACUAUCAAAACGGMACACCGAACUUAUGAGAGUUCACGGCAGCGGA
CUCGACUAUCAAAACGGMACACCGAACUUAUGAGAGUUCACGGCAGCGGA
>MGUGCGACCAAACCUUAACGAUCUAGACACGGACCGACAAUUUUCGACGC
MGUGCGACCAAACCUUAACGAUCUAGACACGGACCGACAAUUUUCGACGC
>AAACCCGMGCACUUGUUCCCUAACCGCCGCGGCGAUACGAUGCCCAAUAA
AAACCCGMGCACUUGUUCCCUAACCGCCGCGGCGAUACGAUGCCCAAUAA
>CGCUGUCAAUCCCGMGGGUCUGGAGACCCUGGGAUCUACAUACACGGAUC
CGCUGUCAAUCCCGMGGGUCUGGAGACCCUGGGAUCUACAUACACGGAUC
>AAGGGAUGAAACAGCACCAUUGAGAGAGAMACGUUCAGAUUGGUCGAUGU
AAGGGAUGAAACAGCACCAUUGAGAGAGAMACGUUCAGAUUGGUCGAUGU
>CAMAUCUCCUGUGGGUCUAGCUCUGGUGCCAGCCUGCAAAAGUACGUAUA
CAMAUCUCCUGUGGGUCUAGCUCUGGUGCCAGCCUGCAAAAGUACGUAUA
>CAAUUGCCMAGACGUUAUCCCUUGGAGCUAAGUCCUAGGUUAAUACACGC
CAAUUGCCMAGACGUUAUCCCUUGGAGCUAAGUCCUAGGUUAAUACACGC
>CUCGAAGGMACAAACCUGGUUCGUGUGCAUCCAGGUAGAUUUUCUGAAGC
CUCGAAGGMACAAACCUGGUUCGUGUGCAUCCAGGUAGAUUUUCUGAAGC
>CCCGGUACMGGAUCACGCUCCCUAUCUCCGCACACGGCAAACGGUCCGGG
CCCGGUACMGGAUCACGCUCCCUAUCUCCGCACACGGCAAACGGUCCGGG
>CUCGUGCUAUUUGUGGCAUGUCGCUMUCUUACCUCGAACAUAAAGCCAUG
CUCGUGCUAUUUGUGGCAUGUCGCUMUCUUACCUCGAACAUAAAGCCAUG
>GGGAAAAAUGUGAAGGCCGUACCACCAGUUUGGGUCGMAGAGCCAUAAAA
GGGAAAAAUGUGAAGGCCGUACCACCAGUUUGGGUCGMAGAGCCAUAAAA
>CUGUCAGCGCGCUCGAAAUGMCGUGCUACCGGCGCAGUUCCACUUAGAAC
CUGUCAGCGCGCUCGAAAUGMCGUGCUACCGGCGCAGUUCCACUUAGAAC
>AGUGUCGCCUCACCUCAAUGAGAAUACAUCMGCUCUGCGAUAAAGGCGUG
AGUGUCGCCUCACCUCAAUGAGAAUACAUCMGCUCUGCGAUAAAGGCGUG
>CUACACGGMUAUGAUUUUAGAUUCCUUAGUCAGAUCUGAGUAUGUUUCUC
CUACACGGMUAUGAUUUUAGAUUCCUUAGUCAGAUCUGAGUAUGUUUCUC
>GCAGCUGAUAUGGUUAACCAACCUUACAUUUCAAMGCAAAGACCAGCGCG
GCAGCUGAUAUGGUUAACCAACCUUACAUUUCAAMGCAAAGACCAGCGCG
>AGUUUUCAACACCUMUGGGCAUUUGUCAAGAAUUUUAAUUUUAAGUACAC
AGUUUUCAACACCUMUGGGCAUUUGUCAAGAAUUUUAAUUUUAAGUACAC
>GCCAGUUGUACGCGGAGUCACUGACCGGUCGGGUAACMCUAACACCUAAU
GCCAGUUGUACGCGGAGUCACUGACCGGUCGGGUAACMCUAACACCUAAU
>CCUUMCUUGCCGCCGUCUUCUAUCUCUCCAAAAGAACGCUUGACUGAAUA
CCUUMCUUGCCGCCGUCUUCUAUCUCUCCAAAAGAACGCUUGACUGAAUA
>ACCCCAGUUCCGCUUAGACAGCUGAAMACCGCGAAACUAGUCAACGAUAC
ACCCCAGUUCCGCUUAGACAGCUGAAMACCGCGAAACUAGUCAACGAUAC
>AUMACCGCCUACCUGCGACUCUAAAGACAUCCAAGUAAUUGGCAGGUUUU
AUMACCGCCUACCUGCGACUCUAAAGACAUCCAAGUAAUUGGCAGGUUUU
>AUCUAGCGUGAACUCCUGAGCGUCCGCAGCAUCCGMCCAGUUACCGUAUC
AUCUAGCGUGAACUCCUGAGCGUCCGCAGCAUCCGMCCAGUUACCGUAUC
>UAUCGCCAGGUUAGGUCCUUGAACUCMAAAACGCGAGCCAUAUCCGGGGC
UAUCGCCAGGUUAGGUCCUUGAACUCMAAAACGCGAGCCAUAUCCGGGGC
>UUAACACGGCAUAACUACCGGCUCUCGGGUGAUAGAAUUGUAMUUUAGCU
UUAACACGGCAUAACUACCGGCUCUCGGGUGAUAGAAUUGUAMUUUAGCU
>GGUACGGCGACUCCUGGCGGUCMUCAUGAGUCGAAACUUGAGCCCUCUAC
GGUACGGCGACUCCUGGCGGUCMUCAUGAGUCGAAACUUGAGCCCUCUAC
>CUCCAUCGUGCGAACCAUUCCGAGCUGCUCCUGUUGAMUCACAAGUGCUU
CUCCAUCGUGCGAACCAUUCCGAGCUGCUCCUGUUGAMUCACAAGUGCUU
>UUCUGGCCACCUAAACCUAGUUACUMAGAACGGCUCAAGGGCGCAGUAAC
UUCUGGCCACCUAAACCUAGUUACUMAGAACGGCUCAAGGGCGCAGUAAC
>UCACCUUGCAUAGAGCGAUUGGMAGGCUCUACUCACGGACCGACAUAAAC
UCACCUUGCAUAGAGCGAUUGGMAGGCUCUACUCACGGACCGACAUAAAC
>ACAACUGAGCCCUUAGAAAAAAUGUAUCGCUUGCMGAACGAUUCGCCAAC
ACAACUGAGCCCUUAGAAAAAAUGUAUCGCUUGCMGAACGAUUCGCCAAC
>CCGAGCAACUAUGACCGAMUCUGAAAAGACGUGUAGUCGAUUUGGAGGGC
CCGAGCAACUAUGACCGAMUCUGAAAAGACGUGUAGUCGAUUUGGAGGGC
>AUCUGGGCACCCAAUGAGGAUCCUCCAUUGGUUCUUMGGAUCCCUGAUUA
AUCUGGGCACCCAAUGAGGAUCCUCCAUUGGUUCUUMGGAUCCCUGAUUA
>GUCUMGAUUGUUUGAUCAUCGGCUAAGAUCUGCCCAUACUACCUCCUAUU
GUCUMGAUUGUUUGAUCAUCGGCUAAGAUCUGCCCAUACUACCUCCUAUU
>ACGGGGAAAUUCGAAUAGCCCCAAMUCACCUCAAGUCCCACGGGUUCGUC
ACGGGGAAAUUCGAAUAGCCCCAAMUCACCUCAAGUCCCACGGGUUCGUC
>AUAAGMAUAUAAGAUGAGUAGAGCCCGCUGAGCUAAUGUCGGCCAUGCAU
AUAAGMAUAUAAGAUGAGUAGAGCCCGCUGAGCUAAUGUCGGCCAUGCAU
>UCUCUCCAUGGCACAAUAAGUGCUAAGGUGUCGMAGCCUAUUUAAGGACU
UCUCUCCAUGGCACAAUAAGUGCUAAGGUGUCGMAGCCUAUUUAAGGACU
>CAUUCGAGGGCCUCACGGGAGGAACAGUAGCGAACUACGUMUGUUUGGGG
CAUUCGAGGGCCUCACGGGAGGAACAGUAGCGAACUACGUMUGUUUGGGG
>CUAGCGCGACCAAGUGMAGCGGUAAAAAUACUUGGUUGAGGGGGAUGAUC
CUAGCGCGACCAAGUGMAGCGGUAAAAAUACUUGGUUGAGGGGGAUGAUC
>CGGGGCGUCUGGCGAGGAUUAGAUAACAACUUACAACAUGUUGUGCMCGA
CGGGGCGUCUGGCGAGGAUUAGAUAACAACUUACAACAUGUUGUGCMCGA
>GCUUGUAGCGCAMGUUAGAAUACACGCCAUGUCAUUCGGGGACGUGAGCG
GCUUGUAGCGCAMGUUAGAAUACACGCCAUGUCAUUCGGGGACGUGAGCG
>GCUAUUAUCCGAGAUAUAGUACCMGCUAUCGGUGUACCCACAUUGUCAGG
GCUAUUAUCCGAGAUAUAGUACCMGCUAUCGGUGUACCCACAUUGUCAGG
>UAGAGUAUUCUGAAAMCGUAAAGCGUAAGAACACAGGGAAUCCGCGCACU
UAGAGUAUUCUGAAAMCGUAAAGCGUAAGAACACAGGGAAUCCGCGCACU
>UGCGGUGUAGUCGGUGGAUMGCGUCAGGUGUGUCAACAACUUUUGACGGG
UGCGGUGUAGUCGGUGGAUMGCGUCAGGUGUGUCAACAACUUUUGACGGG
>CAAGUCGAGAAGCUMUCCAUAUUACACACGUGAAACUAUGUUCUGAGAUC
CAAGUCGAGAAGCUMUCCAUAUUACACACGUGAAACUAUGUUCUGAGAUC
>UGGUCGAUCCUAACACGACUMUUAUGAUUGGAGGGCAUGUGCCAACUAGA
UGGUCGAUCCUAACACGACUMUUAUGAUUGGAGGGCAUGUGCCAACUAGA
>UGUGCCGGCCCACCCGUAAAAUUAUCGUAAGUUMACGUAGGCUGUACGAA
UGUGCCGGCCCACCCGUAAAAUUAUCGUAAGUUMACGUAGGCUGUACGAA
>GGAUCUGCCCGCGCGGCCCAAAUUUGCGCUUCCCGGUMAGGGCCAGAGGG
GGAUCUGCCCGCGCGGCCCAAAUUUGCGCUUCCCGGUMAGGGCCAGAGGG
>GUUGGGCUCUGUAAAGGGUCUGGUAGACCUAAUUUCCAUAUCAGMGUCCG
GUUGGGCUCUGUAAAGGGUCUGGUAGACCUAAUUUCCAUAUCAGMGUCCG
>UGCUAGGGUGAUCUUAAACAAGCAAUAAGAUUUAUAGUGAGCGCCGUMCG
UGCUAGGGUGAUCUUAAACAAGCAAUAAGAUUUAUAGUGAGCGCCGUMCG
>CUMACGCUCUAUGUCUUGCGGGCUCAUAUUAGGUUCUGUUUUUAUCGCAG
CUMACGCUCUAUGUCUUGCGGGCUCAUAUUAGGUUCUGUUUUUAUCGCAG
>ACCGGGGCGUAACGUCAGAUGAAGUGACAUAGAUGAUUUAAAAMGCACCA
ACCGGGGCGUAACGUCAGAUGAAGUGACAUAGAUGAUUUAAAAMGCACCA
>UACCCUUCGGGAUCAUCGUUUAAACGGGGGGAGCCCGGAUGCCMCUGUCG
UACCCUUCGGGAUCAUCGUUUAAACGGGGGGAGCCCGGAUGCCMCUGUCG
>ACGGCUGUUCUGCACCCAAUAUUAGCUGGCCUUGCUCMGAGUUUUGUCCA
ACGGCUGUUCUGCACCCAAUAUUAGCUGGCCUUGCUCMGAGUUUUGUCCA
>GCUUAGACGAGGUAAAGUUCGUACUUUAAACCGCACCGCAGUMUUACCAU
GCUUAGACGAGGUAAAGUUCGUACUUUAAACCGCACCGCAGUMUUACCAU
>CUAAUGAACMACGUGCGAAGAAGUGACCCUGCGAAAUUAUAGUAAAGAUA
CUAAUGAACMACGUGCGAAGAAGUGACCCUGCGAAAUUAUAGUAAAGAUA
>UCGGCGGGUUCGUCGACUUAUUAUAACGUGMAUCUCUGCUUCGCGGGGGU
UCGGCGGGUUCGUCGACUUAUUAUAACGUGMAUCUCUGCUUCGCGGGGGU
>UUUGGAGAUGCGGGAGCUUCCMAUCAAAAAUAAUGGAAUAUCGAGGGAUA
UUUGGAGAUGCGGGAGCUUCCMAUCAAAAAUAAUGGAAUAUCGAGGGAUA
>UGGUGCUUACACUUCGCCACGCGMCUUGACAGAAGAAAAUAGGUCGAUAU
UGGUGCUUACACUUCGCCACGCGMCUUGACAGAAGAAAAUAGGUCGAUAU
>GCUCUCGCGGUGCAAGCCCCUAAUCMCAGUACUAUUACUAAAUCAAUCAG
GCUCUCGCGGUGCAAGCCCCUAAUCMCAGUACUAUUACUAAAUCAAUCAG
>GUCUGGACGGACAUACAACAAUCUAACMGUGUUCGGAAGAGCUGACAGCA
GUCUGGACGGACAUACAACAAUCUAACMGUGUUCGGAAGAGCUGACAGCA
>UCGCACAUAGCMCUGUUACUGGAAUAGACCAGAAUAACGCCGCCGUUGUU
UCGCACAUAGCMCUGUUACUGGAAUAGACCAGAAUAACGCCGCCGUUGUU
>AAGACAUUGCUUGAGAGUUUUAUGACUAACGAUGCUGMAGCAGAUUGACA
AAGACAUUGCUUGAGAGUUUUAUGACUAACGAUGCUGMAGCAGAUUGACA
>UACGGAAGACGACUUAAGCUUGUGCAGAGGACCGACCGUUGGGCGGMGUG
UACGGAAGACGACUUAAGCUUGUGCAGAGGACCGACCGUUGGGCGGMGUG
>GAUCMCCUUCGCCAACAUGAGGGUAACGGGCUGUGCGCUAUGUAACCUGA
GAUCMCCUUCGCCAACAUGAGGGUAACGGGCUGUGCGCUAUGUAACCUGA
>AUCGAAACACGAAGAGGUUGUCAUUAGACAMUAUCUCCUUGUAUUACGCC
AUCGAAACACGAAGAGGUUGUCAUUAGACAMUAUCUCCUUGUAUUACGCC
>UAACCGAGUGUGCUACAAGMCCCACUAGGGUCGGAUAAAGCUAUUGCUGG
UAACCGAGUGUGCUACAAGMCCCACUAGGGUCGGAUAAAGCUAUUGCUGG
>CCCAGGGCUCCGUCAUAAGAACUGGAGAGCAGGCCGCCCMUUGUUGUAUG
CCCAGGGCUCCGUCAUAAGAACUGGAGAGCAGGCCGCCCMUUGUUGUAUG
>GUUGCAAUCACAAGCGGUGUAAUGMGGUCUACCAUGCGAAGGGUAUGAUG
GUUGCAAUCACAAGCGGUGUAAUGMGGUCUACCAUGCGAAGGGUAUGAUG
>GCUUGCCCAUACGCUGACUACGAAGAAUCMCAUAGAGACCUGACGACGCA
GCUUGCCCAUACGCUGACUACGAAGAAUCMCAUAGAGACCUGACGACGCA
>ACGGCUUAAACUGACCCAUCAMCACCUUCGUCGCAGACUUUUCCAUACAA
ACGGCUUAAACUGACCCAUCAMCACCUUCGUCGCAGACUUUUCCAUACAA
>CCUGGACUAGCAGCCGAGCGGGUGCCMCGAGCUGGGAACGGUACUCACGG
CCUGGACUAGCAGCCGAGCGGGUGCCMCGAGCUGGGAACGGUACUCACGG
>CCUAAUGUCCGACUUCACGGGAGAACGUCAGGUAGCCMGGAUACCGUCUC
CCUAAUGUCCGACUUCACGGGAGAACGUCAGGUAGCCMGGAUACCGUCUC
>UGGACUMCAGUUCCAAACGAUUAUGGUAUCCCCCAAUAGCCACGUUAUCC
UGGACUMCAGUUCCAAACGAUUAUGGUAUCCCCCAAUAGCCACGUUAUCC
>CGGCUACCCCCCMAAGGAGUCGAGGGGGAGUUUGUAACAUCUCCUGCAUC
CGGCUACCCCCCMAAGGAGUCGAGGGGGAGUUUGUAACAUCUCCUGCAUC
>GCGAAUUAACGUGUUCAUCGUMGGUAAUGCUUCGCCAGGUGACAGCUUGC
GCGAAUUAACGUGUUCAUCGUMGGUAAUGCUUCGCCAGGUGACAGCUUGC
>UGGUUCCUACCUUAUAUUCCUAAGUUCGACUMAUCCCCCGCGAGGGCGCA
UGGUUCCUACCUUAUAUUCCUAAGUUCGACUMAUCCCCCGCGAGGGCGCA
>CGAAGGCUGUGUCCUGGUUCGAACCUGCUAMUUAUUUCGUCACAUUCAAU
CGAAGGCUGUGUCCUGGUUCGAACCUGCUAMUUAUUUCGUCACAUUCAAU
>UUAAGCAUAAUCACUCUAAUCCUGGGAACCMAGGUGGUCCGUCCUGACGC
UUAAGCAUAAUCACUCUAAUCCUGGGAACCMAGGUGGUCCGUCCUGACGC
>UAACCAGUGGCACCGCAUGACGUCCGCGGCCMCGAUGGAGCAAGCUUCCG
UAACCAGUGGCACCGCAUGACGUCCGCGGCCMCGAUGGAGCAAGCUUCCG
>CACUCACGAGMCUGGCCGCCCUAGAGCCCAGACAAAGUACGGAUCGUGGU
CACUCACGAGMCUGGCCGCCCUAGAGCCCAGACAAAGUACGGAUCGUGGU
>UGUAACGAGCUGUUUGUGAUCUCUGAUAGUCCUUUCAMGCGUACAUGGGA
UGUAACGAGCUGUUUGUGAUCUCUGAUAGUCCUUUCAMGCGUACAUGGGA
>UCUAGCGACGAGGUCUCACUGGUCAGUUGUCCAUUAUUGACGGUCUAUGM
UCUAGCGACGAGGUCUCACUGGUCAGUUGUCCAUUAUUGACGGUCUAUGM
>UGUUACCGCAAAUCMGCUAACGACGAGUGAAUAUAUGACGCUCGCUACCG
UGUUACCGCAAAUCMGCUAACGACGAGUGAAUAUAUGACGCUCGCUACCG
>AGUUUAGUUGUAGCUGGACUGCAUMUCGGAUGUUGGAUUGCUGUCAACGU
AGUUUAGUUGUAGCUGGACUGCAUMUCGGAUGUUGGAUUGCUGUCAACGU
>GGUAACAAUGUGUUCGUCCCACGGCMUUGAAACCCUUAGUGUUAUGUUAU
GGUAACAAUGUGUUCGUCCCACGGCMUUGAAACCCUUAGUGUUAUGUUAU
>CGCGGMCGCGUCACCUGGUUGUAUUCCCUCAUGUAGCAUACGACGGAGCU
CGCGGMCGCGUCACCUGGUUGUAUUCCCUCAUGUAGCAUACGACGGAGCU
>ACUUCAUGGAAGAGCUGUCAAGGAGCUAGGCGGUAUCUAGACCAMCUCCC
ACUUCAUGGAAGAGCUGUCAAGGAGCUAGGCGGUAUCUAGACCAMCUCCC
>GGUCGCAAGUGGCAAUCGUGCAACUUMGUGAGGCGGCUUUAUCCUAGGAG
GGUCGCAAGUGGCAAUCGUGCAACUUMGUGAGGCGGCUUUAUCCUAGGAG
>UUCUCAUUUAAGGGCGUACGCGCCCGCAGUGGUUGUAUGUAUCAUCAAMC
UUCUCAUUUAAGGGCGUACGCGCCCGCAGUGGUUGUAUGUAUCAUCAAMC
>UUMCCUGACUCAAAUGUCCGGGACUGCGCCAGUAGCAUUGUUUAUGUCAG
UUMCCUGACUCAAAUGUCCGGGACUGCGCCAGUAGCAUUGUUUAUGUCAG
>CACGAUCAAUCGAGGCMCCAUAAGAUCCAGUAACAUUGCUAGCGUACAUU
CACGAUCAAUCGAGGCMCCAUAAGAUCCAGUAACAUUGCUAGCGUACAUU
>AAUCACCACUAUUUUCAGUCCGAAAUCCAAGCAUGGUAACUCAGGAGGGM
AAUCACCACUAUUUUCAGUCCGAAAUCCAAGCAUGGUAACUCAGGAGGGM
>CCUCGUCCACMUCUGCCGACGCACGCUCAAACGUGUGUUGCCCUUGCUGU
CCUCGUCCACMUCUGCCGACGCACGCUCAAACGUGUGUUGCCCUUGCUGU
>CGGGCCCGCAUUCCCGCAUCCGGCACGAGAGCCMGAAUACUUGGCACCCU
CGGGCCCGCAUUCCCGCAUCCGGCACGAGAGCCMGAAUACUUGGCACCCU
>CGCCUCCCAUCGCCGACUGGCUUUAAGUCGCUUGGUCAAUUCACGGGCMG
CGCCUCCCAUCGCCGACUGGCUUUAAGUCGCUUGGUCAAUUCACGGGCMG
>UGUGGAAACUMAUCGUAACCAUGUGCUGUGAUACGAUAAAGCGAAACAAG
UGUGGAAACUMAUCGUAACCAUGUGCUGUGAUACGAUAAAGCGAAACAAG
>UUCAGUGUCACGGCMAGUACCACACUAGAGAUAGUGAUUCCCGGGUGAAC
UUCAGUGUCACGGCMAGUACCACACUAGAGAUAGUGAUUCCCGGGUGAAC
>AUGGGCUAUCGACAGMACGGUGUAAUAUAUGUAGUACCUGCCAGGUUUUA
AUGGGCUAUCGACAGMACGGUGUAAUAUAUGUAGUACCUGCCAGGUUUUA
>CUUUUCUGCUAUGMCCGCAAAAUAUCAGAUAAACGUGUUGCCUGGACGUC
CUUUUCUGCUAUGMCCGCAAAAUAUCAGAUAAACGUGUUGCCUGGACGUC
>CGAAAUGUAACAUUCUCUUGUGCAAUUMUUCUCGGUGAAUUUAUGCGUAA
CGAAAUGUAACAUUCUCUUGUGCAAUUMUUCUCGGUGAAUUUAUGCGUAA
>AUAGCUUAUUGCACAAACUUUAGGGAGACMUGUGCAUACUCCGAGUUAAC
AUAGCUUAUUGCACAAACUUUAGGGAGACMUGUGCAUACUCCGAGUUAAC
>GACGUAUCUUAGAAAUAUUGUCUCUGGMCAACCCUUAGUAGAGGAGAGCC
GACGUAUCUUAGAAAUAUUGUCUCUGGMCAACCCUUAGUAGAGGAGAGCC
>CACGGAAGUCGAGGCAGACGUCAAUAAGUGCGUGACACCMUGCUGUCAUA
CACGGAAGUCGAGGCAGACGUCAAUAAGUGCGUGACACCMUGCUGUCAUA
>GGGAUUAACMGCCCGUCUUGUUCCCCGUAUGCCUACGUACGGCAUGUGGC
GGGAUUAACMGCCCGUCUUGUUCCCCGUAUGCCUACGUACGGCAUGUGGC
>UCCGGUUUAMCUCUAGAUGCCUUCGGCGUCAGCGGGGUUCGGCUUCCGUC
UCCGGUUUAMCUCUAGAUGCCUUCGGCGUCAGCGGGGUUCGGCUUCCGUC
>CGCCAGCGCUCGCUAGAAUUGCAAACUCACGCCAACUCAUMUGGGCACAA
CGCCAGCGCUCGCUAGAAUUGCAAACUCACGCCAACUCAUMUGGGCACAA
>GUCUGAUGACAUGCGCAUCAGUCCMGCGACAUCACGAACCAUUCAGCUGA
GUCUGAUGACAUGCGCAUCAGUCCMGCGACAUCACGAACCAUUCAGCUGA
>CACCACCAGGAGACUACUUUAGAGGMAGCGUUCGGUACAAGCAGGUUUCA
CACCACCAGGAGACUACUUUAGAGGMAGCGUUCGGUACAAGCAGGUUUCA
>UACCCAUCMUCGAUCUGAUAUAUGCCUGAUAUAAACCCAGGUUAAGCCUU
UACCCAUCMUCGAUCUGAUAUAUGCCUGAUAUAAACCCAGGUUAAGCCUU
>GAGGACUAAAGCAACGAMAUACUUCAGUAGUUGAGGUUAGACCAUCGAUG
GAGGACUAAAGCAACGAMAUACUUCAGUAGUUGAGGUUAGACCAUCGAUG
>ACCCGMUUCGAGUGCACGCAAGGAAGCAGUUCAGGGGGAGUCACGGGGAC
ACCCGMUUCGAGUGCACGCAAGGAAGCAGUUCAGGGGGAGUCACGGGGAC
>UCUUGCCUAGACGGACCUUCGCUCCAUUGUMCAUCUUUUGUACCGGUUAC
UCUUGCCUAGACGGACCUUCGCUCCAUUGUMCAUCUUUUGUACCGGUUAC
>GCACUUCCCACAAGACAGCMAGCAAUCAGGCGCACCGUAAUGUGUAACGU
GCACUUCCCACAAGACAGCMAGCAAUCAGGCGCACCGUAAUGUGUAACGU
>UCAUCAAAGUAACCCGGCUCCGGCMAAAUGGGCCACUUCGGCAAGGGUUA
UCAUCAAAGUAACCCGGCUCCGGCMAAAUGGGCCACUUCGGCAAGGGUUA
>UAGCCAUUAAACGUUACAUGAAACCMCCCGACAGGUGCUUUAUCUCCGUG
UAGCCAUUAAACGUUACAUGAAACCMCCCGACAGGUGCUUUAUCUCCGUG
>AUCUUAGCCUAUCGCUGGUUUAUACCGMCCUUGUCAUAAGUCAGCGAUAA
AUCUUAGCCUAUCGCUGGUUUAUACCGMCCUUGUCAUAAGUCAGCGAUAA
>UUCGUGCAUGCUUCUUCAAAAGGAGMGCAGGAACAAUAGUUUUUGUAUUC
UUCGUGCAUGCUUCUUCAAAAGGAGMGCAGGAACAAUAGUUUUUGUAUUC
>GGAAUUGAUGAUAUACAUCUACUAAUUCAGAAUGAAUUCCAMGCGGGUUC
GGAAUUGAUGAUAUACAUCUACUAAUUCAGAAUGAAUUCCAMGCGGGUUC
>GMCUUUUCUGGCUAAAGUACCCAGUCGGAGAUCACUGGAUUUCGACGGCA
GMCUUUUCUGGCUAAAGUACCCAGUCGGAGAUCACUGGAUUUCGACGGCA
>ACGAUCGAUGCUCGCAUCUACUUUCAUAMAUACCAGAAUGCAAACCUUCC
ACGAUCGAUGCUCGCAUCUACUUUCAUAMAUACCAGAAUGCAAACCUUCC
>UUAAACAGCCAUGGACGUAGGUCGCUUAGGCUCAACMCCACUUGAUCCAC
UUAAACAGCCAUGGACGUAGGUCGCUUAGGCUCAACMCCACUUGAUCCAC
>UCGGCUUUCUGCCGCAACAAUUUGGAUUACGCCGACAUAGMAACAAGCAA
UCGGCUUUCUGCCGCAACAAUUUGGAUUACGCCGACAUAGMAACAAGCAA
>GCCGGCGUGGUUUUAGUCCCCAUUAAMUCGGUGGAACGUUCCGCCCGCAU
GCCGGCGUGGUUUUAGUCCCCAUUAAMUCGGUGGAACGUUCCGCCCGCAU
>AAAUCCAUCGGGCGCAGCUUGGGMUACCUGACAGAACACAAUUUACUUGC
AAAUCCAUCGGGCGCAGCUUGGGMUACCUGACAGAACACAAUUUACUUGC
>UAGGGAMCGGUGGGGGCUUAUCUUCUUCAAAAAGAGACCGAGCUUGUCAA
UAGGGAMCGGUGGGGGCUUAUCUUCUUCAAAAAGAGACCGAGCUUGUCAA
>CGCCAGACUUCUACGUUCUGUACUACUGCCUGUUACAMACGAGGUGACUG
CGCCAGACUUCUACGUUCUGUACUACUGCCUGUUACAMACGAGGUGACUG
>GUGUUCUCCUUCAGUCACMCAAUAAAUUGCGGUCCGUUGAAGCGCGUAUA
GUGUUCUCCUUCAGUCACMCAAUAAAUUGCGGUCCGUUGAAGCGCGUAUA
>UMGAUGACCAAAGGUUUGUCCACAAGGGGUCUUAGGCCCAGUGGGAUCAU
UMGAUGACCAAAGGUUUGUCCACAAGGGGUCUUAGGCCCAGUGGGAUCAU
>CAUAACUAGUCUGUCMUCUCUCUACCACGCUGGCAUUUGGUCAGGGUAUU
CAUAACUAGUCUGUCMUCUCUCUACCACGCUGGCAUUUGGUCAGGGUAUU
>UCUAAACUCCCUGCACCUAUGGGGAAACGUUACUAGACCGGGGCUGGUAM
UCUAAACUCCCUGCACCUAUGGGGAAACGUUACUAGACCGGGGCUGGUAM
>GGGACGUGAACGCCMUCUCCUUACACUGUACAUAUGGGAAUUUGGCAAGU
GGGACGUGAACGCCMUCUCCUUACACUGUACAUAUGGGAAUUUGGCAAGU
>AUCGUAGUUUGCAGUCUGGCACGUUUAAGUUCUCGCUCCUCAAUMCCGCA
AUCGUAGUUUGCAGUCUGGCACGUUUAAGUUCUCGCUCCUCAAUMCCGCA
>CUGUAGACUCACCGUAGACGGAAMCCCGGAUUAGUUCAGAAAGAGAAAAU
CUGUAGACUCACCGUAGACGGAAMCCCGGAUUAGUUCAGAAAGAGAAAAU
>CAGCMAUCUUUGUCAUCCAAUUGCGCUCGGGCAGACAAGUGGGAAGGGAU
CAGCMAUCUUUGUCAUCCAAUUGCGCUCGGGCAGACAAGUGGGAAGGGAU
>MAGGAAUUCACGGCGCGUAAAUUAAAAUUGUCUGCAGUAAUCUCUAAGGG
MAGGAAUUCACGGCGCGUAAAUUAAAAUUGUCUGCAGUAAUCUCUAAGGG
>AUGUUCCACCACGMCGAUAGCUUCACUCUAGUCUCGUGCUAAGCCAACCA
AUGUUCCACCACGMCGAUAGCUUCACUCUAGUCUCGUGCUAAGCCAACCA
>GUUGCCUCUGUCUAAAUAGUCGAACGUGCUAAGAUCCMCUAGAUAGCCAG
GUUGCCUCUGUCUAAAUAGUCGAACGUGCUAAGAUCCMCUAGAUAGCCAG
>UACAUCCGCCAGCCGCCUCGMCGACAUGAAACACAGGCCCACAUACCCAU
UACAUCCGCCAGCCGCCUCGMCGACAUGAAACACAGGCCCACAUACCCAU
>CUAAMCCAUGGUGGGCGGGUAUGCAUUUUAAACCUGAGCUGACCGGUCAC
CUAAMCCAUGGUGGGCGGGUAUGCAUUUUAAACCUGAGCUGACCGGUCAC
>UGAGACGGGUGMGGCGAGCAUCCUAUGGUAUGCAUCUUCAAGUGGGGCGU
UGAGACGGGUGMGGCGAGCAUCCUAUGGUAUGCAUCUUCAAGUGGGGCGU
>GAGCUGUUAUCGACMCGCUUCCGUUCCAGGACGACCACUUCCCGCAGCCG
GAGCUGUUAUCGACMCGCUUCCGUUCCAGGACGACCACUUCCCGCAGCCG
>AUGACCUGGAGCGCAGCUCCACUGAUCAGUCCCGCAMCUCAUCAACUUGG
AUGACCUGGAGCGCAGCUCCACUGAUCAGUCCCGCAMCUCAUCAACUUGG
>ACAAUUCGGUCGCCUUACGUAAGGACGGCGUGUUACUGAUUGUAAMGGGC
ACAAUUCGGUCGCCUUACGUAAGGACGGCGUGUUACUGAUUGUAAMGGGC
>GCUGAUAGAACUUUAUCGUGUAUGUGCUMUAAGUGAUAGGCGGCAGUUCU
GCUGAUAGAACUUUAUCGUGUAUGUGCUMUAAGUGAUAGGCGGCAGUUCU
>CGUUUCUCGGAAAUCUACUGAAACAUUCCUGGGAUUUGUGAGGGCMUACC
CGUUUCUCGGAAAUCUACUGAAACAUUCCUGGGAUUUGUGAGGGCMUACC
>UGGAGGCCCMUUGACAUGAUGUACGGCAAUGCUACGCGGCUUAAUUAACG
UGGAGGCCCMUUGACAUGAUGUACGGCAAUGCUACGCGGCUUAAUUAACG
>ACAGGCGUCAUUGGCUMGGUCUCACAGUUCGUCUCAACUAGGCUCCGCCA
ACAGGCGUCAUUGGCUMGGUCUCACAGUUCGUCUCAACUAGGCUCCGCCA
>GCGUGGAGUUUMCUUCCUAUUGUUUUUUGUCUAUGUGCGGAACUAAUUGC
GCGUGGAGUUUMCUUCCUAUUGUUUUUUGUCUAUGUGCGGAACUAAUUGC
>GUCAUCUGGCUACGUAGGCAGUGUGAUUCUGAGCGCGUCGGCCCMUCACU
GUCAUCUGGCUACGUAGGCAGUGUGAUUCUGAGCGCGUCGGCCCMUCACU
>AGCCAAUUGAUACUAUGUGUUGUGAUUAGUGGCGGACCAGAMGUUAUUUA
AGCCAAUUGAUACUAUGUGUUGUGAUUAGUGGCGGACCAGAMGUUAUUUA
>CGAUCCUCUCUUCAUUUAMUUUUGAACGUCCCCCCGUGUCCCGGGUUUUG
CGAUCCUCUCUUCAUUUAMUUUUGAACGUCCCCCCGUGUCCCGGGUUUUG
>UCAUCAACACCUAAGACGCGCUGAUAAAGGUACUUACAGAAAMUUGGGCA
UCAUCAACACCUAAGACGCGCUGAUAAAGGUACUUACAGAAAMUUGGGCA
>AUCUGCUCAUGGGUAUGUAGCAGGUCUCAACMACUCUGUCUUCUACCGUG
AUCUGCUCAUGGGUAUGUAGCAGGUCUCAACMACUCUGUCUUCUACCGUG
>AUGUUAGGUCGAUACAAAGAAGAUCUCGAAGGCUCAGGUAGGMCCCUACA
AUGUUAGGUCGAUACAAAGAAGAUCUCGAAGGCUCAGGUAGGMCCCUACA
>UCUGUGCGUUCAMUUAUGAUGGUUGGAUUUGCAUCGUGCCUAUUAACAUA
UCUGUGCGUUCAMUUAUGAUGGUUGGAUUUGCAUCGUGCCUAUUAACAUA
>GUAUGGAAAACGUAUUAGCCAAAAGCAUGAACMGCCUUACCGUCUUCGAA
GUAUGGAAAACGUAUUAGCCAAAAGCAUGAACMGCCUUACCGUCUUCGAA
>AGGUGGGGUAGCGGCUAUGUGCGGCAGAUAMUAUGCAUGCGUAGACAGCC
AGGUGGGGUAGCGGCUAUGUGCGGCAGAUAMUAUGCAUGCGUAGACAGCC
>CACGAGGCAUAAAUCUAAGUACUAAAGMGUACAAACUAAACUCAGAAUUG
CACGAGGCAUAAAUCUAAGUACUAAAGMGUACAAACUAAACUCAGAAUUG
>ACUUAMCACCUAUCGGGGAGGCAACCUGACCCCAGUAUGAUAGAAUCGAC
ACUUAMCACCUAUCGGGGAGGCAACCUGACCCCAGUAUGAUAGAAUCGAC
>ACCCGGCUCGUUUACUUAUGUAAACCAGUUGCGGUAUMGCGAGGUCCGUC
ACCCGGCUCGUUUACUUAUGUAAACCAGUUGCGGUAUMGCGAGGUCCGUC
>GGAUACCGAUUAAUGUCUAGGCCGAGUMCAGGUCUGGCACGGGAUAACAA
GGAUACCGAUUAAUGUCUAGGCCGAGUMCAGGUCUGGCACGGGAUAACAA
>UUUCCGACUCCGUCCGCGGUCGAUACGGMGUUCGACAUCGUUUGGAACUU
UUUCCGACUCCGUCCGCGGUCGAUACGGMGUUCGACAUCGUUUGGAACUU
>GAUMGCGAACACGCAUCGGAGCAUCAGGUGUCUCAAGCUCCCGAAUGGGU
GAUMGCGAACACGCAUCGGAGCAUCAGGUGUCUCAAGCUCCCGAAUGGGU
>UCCUUCCGCGAGUGCAUUACACUCAUUUAACMUCGACCAACGCAACUAAU
UCCUUCCGCGAGUGCAUUACACUCAUUUAACMUCGACCAACGCAACUAAU
>AUUGGACAUAACAUGCCCGUGUGAUAMCAUAAAGGUGCAAAAACGAUGAC
AUUGGACAUAACAUGCCCGUGUGAUAMCAUAAAGGUGCAAAAACGAUGAC
>AAUUUCUUCMACUACGGGCCUCAAUUGCCUCAGGUCACCCGGAAACGGGA
AAUUUCUUCMACUACGGGCCUCAAUUGCCUCAGGUCACCCGGAAACGGGA
>UGAAUUGGACGACGGGGUCCACGAGAGCCCAGAAACAAUCGCACMAAAGG
UGAAUUGGACGACGGGGUCCACGAGAGCCCAGAAACAAUCGCACMAAAGG
>ACAUGGUUCAUCAUAGCUACAUUGAGGUACAMGUGUCGAUGCGUAAAAUC
ACAUGGUUCAUCAUAGCUACAUUGAGGUACAMGUGUCGAUGCGUAAAAUC
>CGUAUCAACCGAAUACCUACUCAUGAUAGCGUUCUGAUAAUAUCAAAMAU
CGUAUCAACCGAAUACCUACUCAUGAUAGCGUUCUGAUAAUAUCAAAMAU
>CCACGACAAGAUACAUAUUAGGUUGGCUAUGAGUCGCUGUCMCAAGGUUU
CCACGACAAGAUACAUAUUAGGUUGGCUAUGAGUCGCUGUCMCAAGGUUU
>ACUAACUGUUAGGCACCGCUCUGCACCGGGGAAGAGUUGUCMAAUGUAUC
ACUAACUGUUAGGCACCGCUCUGCACCGGGGAAGAGUUGUCMAAUGUAUC
>GCAAAGGGAUCUUGUCCUACCAAGUUGGCGACACAUUCUGAMCGAACAGG
GCAAAGGGAUCUUGUCCUACCAAGUUGGCGACACAUUCUGAMCGAACAGG
>UAAAGUUUGGGUAGCAGGMUGUCGGACAACUCUUUACUACGAGCGGACUG
UAAAGUUUGGGUAGCAGGMUGUCGGACAACUCUUUACUACGAGCGGACUG
>CCAAUGGUCUUGAAMGCGCAUGUAGAAUGAUUUUACGUAACUAUGGCCAU
CCAAUGGUCUUGAAMGCGCAUGUAGAAUGAUUUUACGUAACUAUGGCCAU
>CUCGUAGMUCUCAAGCGUGGGCUCACGAUUCCAUCGACCCAUCAUGAUUG
CUCGUAGMUCUCAAGCGUGGGCUCACGAUUCCAUCGACCCAUCAUGAUUG
>UAUUGCUACUUCAUACUACUGUAGGMCCUUCUGCAAGAAAAAGGAACCUU
UAUUGCUACUUCAUACUACUGUAGGMCCUUCUGCAAGAAAAAGGAACCUU
>AGCGACCUMGCUAAAUCACGGACGAUUUGGUGUUAGUGGAACGGCGUUUC
AGCGACCUMGCUAAAUCACGGACGAUUUGGUGUUAGUGGAACGGCGUUUC
>ACGUUAGGGCCGAUAUAGAUCGUUMUAGUGAAAACGAAUGUCGGACGGCC
ACGUUAGGGCCGAUAUAGAUCGUUMUAGUGAAAACGAAUGUCGGACGGCC
>CUAUGCUUCGCGUGUUUUCAUUAGCGAAUGACGUCUMUCAAUUCUAGACG
CUAUGCUUCGCGUGUUUUCAUUAGCGAAUGACGUCUMUCAAUUCUAGACG
>AAMACUCGAGUUAUUCGAGGUGAGGCUUGGCGCGUAGAGAAAGGGAGCUC
AAMACUCGAGUUAUUCGAGGUGAGGCUUGGCGCGUAGAGAAAGGGAGCUC
>CUUAUGGMUAGCGAACUUCGCCAUAAGUACGUUGCUCUACACGCUUGUUU
CUUAUGGMUAGCGAACUUCGCCAUAAGUACGUUGCUCUACACGCUUGUUU
>AGAUCUMUGGGUCCCAACCCCUCCACCCACUGAAGGGUCAUUGCCAUAAC
AGAUCUMUGGGUCCCAACCCCUCCACCCACUGAAGGGUCAUUGCCAUAAC
>GGUUGGCAUCAUCAGUGGCGCUAACCGCGCUCUCCGMGAGGAUGUCAGAA
GGUUGGCAUCAUCAGUGGCGCUAACCGCGCUCUCCGMGAGGAUGUCAGAA
>UGCGGAGCAAAGGGAUUCUMUGGUGGAGAAGACCGGAUAGCUUCCCCCUU
UGCGGAGCAAAGGGAUUCUMUGGUGGAGAAGACCGGAUAGCUUCCCCCUU
>GUUAUAGCUUACGGCGACACCAACACUMCCGUCGCCCAUGUUGCUCGAAC
GUUAUAGCUUACGGCGACACCAACACUMCCGUCGCCCAUGUUGCUCGAAC
>UGAGCCAMCGACUUUAGACUCCAUUGCGAAGACCUGCCCGUCACAUCAGC
UGAGCCAMCGACUUUAGACUCCAUUGCGAAGACCUGCCCGUCACAUCAGC
>UGCGAUGUAAUAAAGCCCACUAUGUCCGACGAGGMCAGCGCCUAUUAGCC
UGCGAUGUAAUAAAGCCCACUAUGUCCGACGAGGMCAGCGCCUAUUAGCC
>GGCGGGCUGCGGUACGGGGGMAUUAAGUCCCUCUCCGAGGACGUUUAUCC
GGCGGGCUGCGGUACGGGGGMAUUAAGUCCCUCUCCGAGGACGUUUAUCC
>CGAAUUUUUUGAGAGCGUGGGGUGAAUUGGAGUCUAAAAGCCCGGCGGMG
CGAAUUUUUUGAGAGCGUGGGGUGAAUUGGAGUCUAAAAGCCCGGCGGMG
>GGAGCCGCAAACGGCUAUAGAGAAGGMGGGAUCCUGAAUCAAUGGACCGC
GGAGCCGCAAACGGCUAUAGAGAAGGMGGGAUCCUGAAUCAAUGGACCGC
>AAACGUGAUAAAUGGAAGCAAUGCUGGGGGUCGAACMAAAGGCAGUCCGC
AAACGUGAUAAAUGGAAGCAAUGCUGGGGGUCGAACMAAAGGCAGUCCGC
>UUAGGUUGCUAGGGCUUAAACUCCGCAAUMGCACUGCCCUGAGGAGGCUC
UUAGGUUGCUAGGGCUUAAACUCCGCAAUMGCACUGCCCUGAGGAGGCUC
>ACCGAAMCCAAACAUGCUACCGGGUGUUAAUCUUCGCAGACAUGGUCCGG
ACCGAAMCCAAACAUGCUACCGGGUGUUAAUCUUCGCAGACAUGGUCCGG
>CGGAUUUUAGMCCUGGCCACUUUGUAGUGACAGACACUUGUACUCAACGC
CGGAUUUUAGMCCUGGCCACUUUGUAGUGACAGACACUUGUACUCAACGC
>ACCCGACAUUCGCACGAGCUGUACGAMUACUCCACCGCGGAGCGCAGCGG
ACCCGACAUUCGCACGAGCUGUACGAMUACUCCACCGCGGAGCGCAGCGG
>GUCUUCACGUUGGCUGAUUCUCGCAUGAGCUCCUAUUGUUUMUGUGCCCG
GUCUUCACGUUGGCUGAUUCUCGCAUGAGCUCCUAUUGUUUMUGUGCCCG
>AACGCAACUGUUUGUACCAUGMCUCUGCACUUCUUCGCGUGUGCGUUUGU
AACGCAACUGUUUGUACCAUGMCUCUGCACUUCUUCGCGUGUGCGUUUGU
>CGCMCAAUGGUCAUUCGACAAACAUCGGGUCUAAAGUUGUUCCAACGAUA
CGCMCAAUGGUCAUUCGACAAACAUCGGGUCUAAAGUUGUUCCAACGAUA
>CGCUUCAUGCCACGCAMCGAGCAUCUUGUUAGGGCGACAGGGUUAACGUU
CGCUUCAUGCCACGCAMCGAGCAUCUUGUUAGGGCGACAGGGUUAACGUU
>AAAGCUAUCAUUGUCCAAUCACCAMUCCUCCGUAUAUAGUCUAUGACGCU
AAAGCUAUCAUUGUCCAAUCACCAMUCCUCCGUAUAUAGUCUAUGACGCU
>ACGUUUMUUCGCCAGACGACAGAAACACUCGGCCGAUCGUCCUUCGUGUU
ACGUUUMUUCGCCAGACGACAGAAACACUCGGCCGAUCGUCCUUCGUGUU
>GCGGUGCUCCGGUUCUACCGUGCUGUGUCGCCCGCUCUCCUAGCGMCGAG
GCGGUGCUCCGGUUCUACCGUGCUGUGUCGCCCGCUCUCCUAGCGMCGAG
>UACGCGUGAGUAAUCGGCAUCAGUGAACGAGCUAGUGCAAAGUGACGMUC
UACGCGUGAGUAAUCGGCAUCAGUGAACGAGCUAGUGCAAAGUGACGMUC
>AGCUCGUCCCUUUUACGAAUCCGGCGCCUACAMACUCGGUAACACAGCGG
AGCUCGUCCCUUUUACGAAUCCGGCGCCUACAMACUCGGUAACACAGCGG
>CUCUUGGAGGAGGCCCMCGUAAUAGCCAUACAGCCGUCCGCUACAGCAGA
CUCUUGGAGGAGGCCCMCGUAAUAGCCAUACAGCCGUCCGCUACAGCAGA
>UCUCGUUAGCGGUUGUCGCCACCAAGACUGUAUAUUAUAUAACCGGMAUU
UCUCGUUAGCGGUUGUCGCCACCAAGACUGUAUAUUAUAUAACCGGMAUU
>MCAUUGUUUUAUGUACGUGCCAGCACGUUCCAACCAGGCUUAGGAAUUUC
MCAUUGUUUUAUGUACGUGCCAGCACGUUCCAACCAGGCUUAGGAAUUUC
>GUACGCUCCGCCCAAGGACUGUCCGGUGGCGUCMUUAUUAACCCGACAGG
GUACGCUCCGCCCAAGGACUGUCCGGUGGCGUCMUUAUUAACCCGACAGG
>CGGCUACUUAGAGACCAUCCCCUUACCGAGUACCCMAAACGACCAGUCAU
CGGCUACUUAGAGACCAUCCCCUUACCGAGUACCCMAAACGACCAGUCAU
>UCCGUGCGAACGAUUGAAAAGMUGCUUCAGGAAACGUGGACCGAGGCUGG
UCCGUGCGAACGAUUGAAAAGMUGCUUCAGGAAACGUGGACCGAGGCUGG
>GCCCUCGCCCGAGCUGUUGGCGGACUAAAGGCGGUGACCCUCAUUUUMCC
GCCCUCGCCCGAGCUGUUGGCGGACUAAAGGCGGUGACCCUCAUUUUMCC
>ACCGCUACGUCAGUUAUGAGGUCAGACGAAUACCAUGACAGUAACACGMA
ACCGCUACGUCAGUUAUGAGGUCAGACGAAUACCAUGACAGUAACACGMA
>AUAGUCUGUCUUGUMAAGCUGGCACUAUCACUGGUGAGCUUCCCCCAGAC
AUAGUCUGUCUUGUMAAGCUGGCACUAUCACUGGUGAGCUUCCCCCAGAC
>AAUUGAUUAGCUGACCUUUGCCGACGGCMGCUUACAUCACCUCCAGUCGU
AAUUGAUUAGCUGACCUUUGCCGACGGCMGCUUACAUCACCUCCAGUCGU
>GGUUUCUCGUACCUUAUUACMAAAGAGUGCAGAUGAACUUUGCAACACGC
GGUUUCUCGUACCUUAUUACMAAAGAGUGCAGAUGAACUUUGCAACACGC
>MAGUAAGUUUCUCUUGGCUUGAUCCCUCGAUUACACACGCUCAGUGCUUC
MAGUAAGUUUCUCUUGGCUUGAUCCCUCGAUUACACACGCUCAGUGCUUC
>GUGUGGACCUMCCAGUGUAGAGGAGGUUGACCGAACUUCUUACCUACAAU
GUGUGGACCUMCCAGUGUAGAGGAGGUUGACCGAACUUCUUACCUACAAU
>ACUACAUMCACUAUGUUCAGGGACGAGUAUACUCACAACCCUAUAGUGUG
ACUACAUMCACUAUGUUCAGGGACGAGUAUACUCACAACCCUAUAGUGUG
>GGCGAUGAMUACCUCGUACGCCGCUGCAUUACACCGUCCCGGAGGUCGCG
GGCGAUGAMUACCUCGUACGCCGCUGCAUUACACCGUCCCGGAGGUCGCG
>CAUUUCAGACAAUCAUGUCMAUUGGCCAUAAGUUGCGUAUUUGCACAGAC
CAUUUCAGACAAUCAUGUCMAUUGGCCAUAAGUUGCGUAUUUGCACAGAC
>GUUAGUUGUGMUACCACCAAGUUAGUUGUCUAUUGACUGAAAUCGAUGUC
GUUAGUUGUGMUACCACCAAGUUAGUUGUCUAUUGACUGAAAUCGAUGUC
>CUGUUUCAUAUUACCGGCAGGGGGGAAUGUAAUUCCGAAUUUUCMAAUCG
CUGUUUCAUAUUACCGGCAGGGGGGAAUGUAAUUCCGAAUUUUCMAAUCG
>UCCCGUCGCUCACGCUCCUUGAGAGAUUAGGGCUUAUGCCMGUUCGUCAA
UCCCGUCGCUCACGCUCCUUGAGAGAUUAGGGCUUAUGCCMGUUCGUCAA
>AGCGCAGUGAACAAGGGUCGGAAAGCUCCUACAUGACUGCCUGAUGCMAA
AGCGCAGUGAACAAGGGUCGGAAAGCUCCUACAUGACUGCCUGAUGCMAA
>GCACUCUCGAUAUGUCUUGGUGMGUAAAUGUCAGCCACCAAAGUAGUCAU
GCACUCUCGAUAUGUCUUGGUGMGUAAAUGUCAGCCACCAAAGUAGUCAU
>CACCGGUMUUGGCAUCAGCGCGCUGGUGUGAAUGCAUCGCACGCUGAAUU
CACCGGUMUUGGCAUCAGCGCGCUGGUGUGAAUGCAUCGCACGCUGAAUU
>UCUUAAUGACAAGAAUCAACGCCGUAGAUACUCUCCGAMUCUUGUCGGGU
UCUUAAUGACAAGAAUCAACGCCGUAGAUACUCUCCGAMUCUUGUCGGGU
>GGAAGUACAUGAGAUGGCGCACMCGACGUAGCCCUUCAGGGAAGAGCGUC
GGAAGUACAUGAGAUGGCGCACMCGACGUAGCCCUUCAGGGAAGAGCGUC
>CAUUAACMUCACUGGUAAAGCUCUUCCUCCUUCUGUGUAGCUUCUCGCUU
CAUUAACMUCACUGGUAAAGCUCUUCCUCCUUCUGUGUAGCUUCUCGCUU
>GUCAAUUGGCUAGAAUUAGUACUUCCGAUAUUAGACUGMUGACGACUAUC
GUCAAUUGGCUAGAAUUAGUACUUCCGAUAUUAGACUGMUGACGACUAUC
>CAAGACUGGAGCCUACCUAAAUGUCUAGUAGAGUAUAGCMGGCACACUCU
CAAGACUGGAGCCUACCUAAAUGUCUAGUAGAGUAUAGCMGGCACACUCU
>GUGAMACUAGACCGACAUUUCUCUAGGAGGCUCCCCAAGAAUUCCUUGGC
GUGAMACUAGACCGACAUUUCUCUAGGAGGCUCCCCAAGAAUUCCUUGGC
>MGCUUGUGGCUGUUCGGCACCCGUACUGCGCCUCCAUAGGAUCUCGAUGG
MGCUUGUGGCUGUUCGGCACCCGUACUGCGCCUCCAUAGGAUCUCGAUGG
>UAGMACACUUUAUAGACUCGGAAAGCCGGAUCCAGAGUUCCGCUGGAGUC
UAGMACACUUUAUAGACUCGGAAAGCCGGAUCCAGAGUUCCGCUGGAGUC
>CGUAUCAAAAGCACUGCGAUACUCGCCCCUCUAGGAAUGUUCGCMGACAC
CGUAUCAAAAGCACUGCGAUACUCGCCCCUCUAGGAAUGUUCGCMGACAC
>AGUGGUUCGCAGGGCCUCGUAUGAGGUUCCGAUCUUGUCGGAAUCAAMUC
AGUGGUUCGCAGGGCCUCGUAUGAGGUUCCGAUCUUGUCGGAAUCAAMUC
>AMGACCUAACUAACAACGGAAAACCGUGAGUCUAAUCUUUCAGAUCUAAC
AMGACCUAACUAACAACGGAAAACCGUGAGUCUAAUCUUUCAGAUCUAAC
>AGUUCCUGCAUGUAAGCUAUGUUGAGAAGCGUGACGACUGAGCUGACUMC
AGUUCCUGCAUGUAAGCUAUGUUGAGAAGCGUGACGACUGAGCUGACUMC
>AAGCGGUMUCACACAAUCCGGCCUGAGCGAGCGACCCUGUCUAAGUGUCU
AAGCGGUMUCACACAAUCCGGCCUGAGCGAGCGACCCUGUCUAAGUGUCU
>CAGACUAAAGACGUGCGUCCMCAAUACUCGACCCGAGUUUGUCGAAACCG
CAGACUAAAGACGUGCGUCCMCAAUACUCGACCCGAGUUUGUCGAAACCG
>CGGGCACCUAUGMAAUUAACGUAGGUCGUUCCUUUGCCACUAUGCCUCGC
CGGGCACCUAUGMAAUUAACGUAGGUCGUUCCUUUGCCACUAUGCCUCGC
>GUUAGAAGAGACGAUAGGGAGCCMAGACCAGAAGCGAAAUGUCUCAGGAC
GUUAGAAGAGACGAUAGGGAGCCMAGACCAGAAGCGAAAUGUCUCAGGAC
>AACGCGGGCAGUAAGGGACGUMGAGUUCUUCUCAAUCCGUCUACCGGGCA
AACGCGGGCAGUAAGGGACGUMGAGUUCUUCUCAAUCCGUCUACCGGGCA
>UCGUGAAUCACAGAGUUUAAAGGAGUUACCUGCGCAGCUGUGGGAUCCMG
UCGUGAAUCACAGAGUUUAAAGGAGUUACCUGCGCAGCUGUGGGAUCCMG
>GAGUGAGAAAUCAUUGUUUGUGCGAAGUAUUMCACUCCUGGCAGGGCGCC
GAGUGAGAAAUCAUUGUUUGUGCGAAGUAUUMCACUCCUGGCAGGGCGCC
>AAUUCCGCAAGCCGGCCUUAGGUCUCUMAGCAUUAGGGAAGAGUUAGAUA
AAUUCCGCAAGCCGGCCUUAGGUCUCUMAGCAUUAGGGAAGAGUUAGAUA
>AGGGGCGAUACCCUCCCCGUMAUACAGCCGCUCAGCAACAGACUCCCUCG
AGGGGCGAUACCCUCCCCGUMAUACAGCCGCUCAGCAACAGACUCCCUCG
>CGUAGUGGUGMUUAACAUCCUAUAUACCGACGUAGCCCACAGCAUUACUG
CGUAGUGGUGMUUAACAUCCUAUAUACCGACGUAGCCCACAGCAUUACUG
>CGGCGGCCACCUACAAACMUCCAUGAAACCCCUCGAAAGCGAAAAAGCCG
CGGCGGCCACCUACAAACMUCCAUGAAACCCCUCGAAAGCGAAAAAGCCG
>AGUUCUAACCACAAGUCAUCGGAUAACMUCAUGAAUUGUAUAACAAAAAA
AGUUCUAACCACAAGUCAUCGGAUAACMUCAUGAAUUGUAUAACAAAAAA
